# Supplementary material for: The European sea bass Dicentrarchus labrax genome puzzle: comparative BAC-mapping and low coverage shotgun sequencing
Source: BMC Genomics. 2010 Jan 27;11:68. doi: 10.1186/1471-2164-11-68 (PMC2837037; doi:10.1186/1471-2164-11-68)
Supplement: Additional file 1 — BACs_mapped. The file contains BAC clones mapped to stickleback chromosomes in a BLAST table format. [file 1471-2164-11-68-S1.XLS]

## Sheet: Description of Columns
D.labrax BAC-ES ID	G. aculeatus CHR ID	% Identity	BAC-ES Alignment length	missmatches	gaps	alignment coordinates on BAC-ES: start	alignment coordinates on BAC-ES: end	alignment coordinates on G.aculeatus Chr: start	alignment coordinates on G.aculeatus Chr: end	E-Value	Score	"ok" if second best Blast hits E-value is 100000 fold higher		D.labrax BAC-ES ID,without sequencing primer tag	"2"= both ends aligned	"same"= both ends aligned to same chr	distance between paired ends	direction of alignment +1/-1	"+"= direction of paired ends consistent, "-" =inconsistent	Start and ends of BAC-contigs. "MAX" identifies BACs in minimal tiling path	BAC-IDs in minimal tiling path
consistently aligned BACs						inconsistently aligned BACs

## Sheet: Chr1
bassbac-127g19.r	groupI	86.78	227	30	0	478	704	65806	65580	1e-68	266	ok		bassbac-127g19	2	same	98362	-1	-
bassbac-39e19.r	groupI	88.57	35	4	0	14	48	78341	78307	0.026	44	bad		bassbac-39e19	2	same	19026041	-1	-
bassbac-127g19.f	groupI	73.17	82	22	0	538	619	163942	163861	6e-08	61	bad		bassbac-127g19	2	same	98362	-1	-
bassbac-10d21.f	groupI	75.55	908	222	0	2326	3233	313445	314352	0	729	bad		bassbac-10d21	2	same	46748	1	+	Contig Start	bassbac-10d21.f
bassbac-10d21.r	groupI	81.82	88	13	1	420	504	360193	360106	2e-10	69	ok		bassbac-10d21	2	same	46748	-1	+	Contig End	bassbac-10d21.r
bassbac-153i18.f	groupI	78.87	194	39	2	1	193	388407	388599	1e-37	160	bad		bassbac-153i18	2	same	25664320	1	+
bassbac-5n10.r	groupI	81.82	165	30	0	1872	2036	618858	619022	2e-39	168	bad		bassbac-5n10	2	same	18412410	1	-
bassbac-4m18.r	groupI	67.96	103	33	0	124	226	721758	721656	3e-07	60	bad		bassbac-4m18	2	same	25331087	-1	-
bassbac-50m18.f	groupI	70.22	225	58	1	2023	2247	761373	761588	9e-26	123	ok		bassbac-50m18	2	same	16758739	1	-
bassbac-8n23.f	groupI	84.71	85	13	0	297	381	777333	777417	5e-18	95	ok		bassbac-8n23	2	same	37562	1	+	Contig Start	bassbac-8n23.f
bassbac-91a20.r	groupI	91.56	154	13	0	117	270	780427	780580	2e-50	204	ok		bassbac-91a20	2	same	35775	1	+	MAX	bassbac-91a20.r
bassbac-67l3.f	groupI	81.77	384	60	6	2	375	783653	784036	8e-87	324	ok		bassbac-67l3	2	same	25048294	1	-
bassbac-8n23.r	groupI	71.08	453	81	40	74	511	814895	814478	6e-69	264	ok		bassbac-8n23	2	same	37562	-1	+		bassbac-8n23.r
bassbac-91a20.f	groupI	87.43	167	20	1	2459	2624	816202	816036	6e-46	190	ok		bassbac-91a20	2	same	35775	-1	+	Contig End	bassbac-91a20.f
bassbac-136d5.f	groupI	74.85	505	125	2	982	1484	824906	824402	5e-103	380	ok		bassbac-136d5	2	same	478881	-1	-
bassbac-132d2.f	groupI	87.84	74	9	0	1265	1338	829716	829643	4e-16	90	ok		bassbac-132d2	2	same	473384	-1	-
bassbac-79c3.f	groupI	87.84	74	9	0	1265	1338	829716	829643	4e-16	90	ok		bassbac-79c3	2	same	473640	-1	-
bassbac-166a4.f	groupI	76.33	169	40	0	766	934	857774	857606	6e-32	142	ok2		bassbac-166a4	2	same	390564	-1	-
bassbac-171j7.r	groupI	85.34	266	39	0	39	304	859150	859415	2e-79	299	bad		bassbac-171j7	2	same	36305	1	+	Contig Start	bassbac-171j7.r
bassbac-98g5.r	groupI	85.34	266	39	0	751	1016	878815	879080	3e-79	299	bad		bassbac-98g5	2	same	18049563	1	-
bassbac-8e13.f	groupI	81.44	167	31	0	921	1087	882201	882367	1e-39	168	ok2		bassbac-8e13	2	same	20791	1	+	MAX	bassbac-8e13.f
bassbac-29n10.f	groupI	87.82	156	19	0	265	420	882946	882791	7e-46	188	bad		bassbac-29n10	2	same	385315	-1	-
bassbac-171j7.f	groupI	80.82	73	14	0	1132	1204	895455	895383	2e-10	72	ok		bassbac-171j7	2	same	36305	-1	+		bassbac-171j7.f
bassbac-127k5.r	groupI	70.09	351	86	7	883	1219	902578	902923	2e-30	139	bad		bassbac-127k5	2	same	29946	1	+	MAX	bassbac-127k5.r
bassbac-8e13.r	groupI	86.27	102	14	0	148	249	902992	902891	6e-25	118	ok		bassbac-8e13	2	same	20791	-1	+		bassbac-8e13.r
bassbac-18b4.r	groupI	81.54	65	12	0	453	517	909600	909664	5e-09	66	bad		bassbac-18b4	2	same	20515413	1	-
bassbac-127k5.f	groupI	86.57	67	9	0	894	960	932524	932458	5e-13	79	bad		bassbac-127k5	2	same	29946	-1	+	Contig End	bassbac-127k5.f
bassbac-167l12.f	groupI	85.02	207	29	2	2042	2247	947617	947412	2e-52	212	bad		bassbac-167l12	2	same	17077647	-1	-
bassbac-157j20.f	groupI	79.34	213	40	3	5363	5572	947705	947494	2e-39	169	bad		bassbac-157j20	2	same	16587195	-1	-
bassbac-69e6.r	groupI	81.9	210	35	3	1091	1299	948085	948292	3e-44	185	bad		bassbac-69e6	2	same	25537794	1	+
bassbac-127o14.f	groupI	84.69	196	28	2	861	1055	948838	949032	1e-48	198	bad		bassbac-127o14	2	same	18242247	1	+
bassbac-83d22.r	groupI	79.77	262	48	3	6529	6786	951862	952122	1e-53	217	bad		bassbac-83d22	2	same	6606585	1	-
bassbac-97h13.f	groupI	83.19	113	18	1	194	305	956574	956686	7e-22	110	ok		bassbac-97h13	2	same	47398	1	+	Contig Start	bassbac-97h13.f
bassbac-97h13.r	groupI	82.94	170	29	0	1914	2083	1003972	1003803	1e-42	179	ok		bassbac-97h13	2	same	47398	-1	+	Contig End	bassbac-97h13.r
bassbac-172a7.f	groupI	73.5	117	31	0	157	273	1219430	1219546	3e-15	88	bad		bassbac-172a7	2	same	22074842	1	+
bassbac-175n6.r	groupI	79.25	159	31	2	680	837	1220412	1220569	2e-28	129	bad		bassbac-175n6	2	same	6334738	1	-
bassbac-86i5.r	groupI	88.61	79	9	0	144	222	1222452	1222374	4e-18	98	bad		bassbac-86i5	2	same	25794936	-1	-
bassbac-100h3.f	groupI	74.96	571	120	2	1238	1808	1239700	1240247	2e-109	400	bad		bassbac-100h3	2	same	74572	1	+	Contig Start	bassbac-100h3.f
bassbac-65j3.r	groupI	76.65	561	90	37	230	774	1239955	1240490	2e-122	442	ok		bassbac-65j3	2	same	80017	1	+	MAX	bassbac-65j3.r
bassbac-162i24.f	groupI	88.89	72	8	0	819	890	1247338	1247409	8e-16	90	bad		bassbac-162i24	2	same	66796	1	+
bassbac-166a4.r	groupI	88.89	72	8	0	819	890	1248170	1248099	8e-16	90	bad		bassbac-166a4	2	same	390564	-1	-
bassbac-143d22.f	groupI	88.89	72	8	0	819	890	1248727	1248798	8e-16	90	bad		bassbac-143d22	2	same	65368	1	+
bassbac-29n10.r	groupI	85.42	48	7	0	293	340	1268106	1268059	6e-06	55	bad		bassbac-29n10	2	same	385315	-1	-
bassbac-168i5.r	groupI	79.41	238	42	4	247	481	1277909	1278142	1e-39	168	ok		bassbac-168i5	2	same	33406	1	+
bassbac-132d2.r	groupI	81	100	19	0	70	169	1303027	1302928	2e-19	99	ok		bassbac-132d2	2	same	473384	-1	-
bassbac-79c3.r	groupI	81	100	19	0	640	739	1303283	1303184	3e-19	99	ok		bassbac-79c3	2	same	473640	-1	-
bassbac-136d5.r	groupI	81	100	19	0	640	739	1303283	1303184	3e-19	99	ok		bassbac-136d5	2	same	478881	-1	-
bassbac-168i5.f	groupI	81.44	97	11	2	2392	2487	1311315	1311225	4e-10	71	bad		bassbac-168i5	2	same	33406	-1	+
bassbac-143d22.r	groupI	77.19	662	136	6	1366	2015	1314095	1313437	2e-145	521	ok		bassbac-143d22	2	same	65368	-1	+
bassbac-162i24.r	groupI	77.19	662	136	6	1366	2015	1314134	1313476	2e-145	521	ok		bassbac-162i24	2	same	66796	-1	+
bassbac-100h3.r	groupI	77.19	662	136	6	1366	2015	1314272	1313614	2e-145	521	ok		bassbac-100h3	2	same	74572	-1	+		bassbac-100h3.r
bassbac-65j3.f	groupI	80.74	353	43	5	1773	2101	1319972	1319621	2e-67	261	ok		bassbac-65j3	2	same	80017	-1	+	Contig End	bassbac-65j3.f
bassbac-104l16.r	groupI	81.43	70	13	0	2285	2354	1335855	1335924	3e-10	71	bad		bassbac-104l16	2	same	11865471	1	-
bassbac-131b5.r	groupI	84.87	119	18	0	984	1102	1355150	1355268	7e-29	133	bad		bassbac-131b5	2	same	84547	1	+	Contig Start	bassbac-131b5.r
bassbac-131b5.f	groupI	73.75	240	54	2	939	1178	1439697	1439467	2e-37	161	ok		bassbac-131b5	2	same	84547	-1	+	Contig End	bassbac-131b5.f
bassbac-49c13.r	groupI	74.55	110	25	1	358	467	1493586	1493692	7e-10	68	bad		bassbac-49c13	2	same	13809876	1	+
bassbac-97e8.r	groupI	83.78	74	12	0	1283	1356	1621947	1622020	4e-13	80	ok		bassbac-97e8	2	same	99789	1	+	Contig Start	bassbac-97e8.r
bassbac-97c1.r	groupI	74.35	269	52	5	846	1097	1655863	1656131	7e-32	142	ok		bassbac-97c1	2	same	85783	1	+
bassbac-63p17.f	groupI	80.87	115	20	1	1392	1504	1657199	1657313	7e-20	103	bad		bassbac-63p17	2	same	84440	1	+
bassbac-64i21.f	groupI	80.87	115	20	1	1392	1504	1657445	1657559	7e-20	103	bad		bassbac-64i21	2	same	87569	1	+
bassbac-91l7.f	groupI	80.87	115	20	1	1392	1504	1657470	1657584	7e-20	103	bad		bassbac-91l7	2	same	84956	1	+
bassbac-27j17.r	groupI	79.93	289	49	3	2000	2280	1661435	1661722	4e-54	218	ok		bassbac-27j17	2	same	83579	1	+
bassbac-130c19.f	groupI	75.56	708	173	0	1	708	1690922	1691629	2e-162	575	ok		bassbac-130c19	2	same	9858850	1	-
bassbac-122i17.r	groupI	83.33	90	15	0	180	269	1698976	1699065	4e-18	96	ok		bassbac-122i17	2	same	87228	1	+
bassbac-86i23.f	groupI	75.7	251	55	4	1531	1775	1702837	1703087	3e-38	164	ok		bassbac-86i23	2	same	84316	1	+
bassbac-144l24.f	groupI	83.58	268	36	2	1563	1828	1709520	1709781	2e-66	258	ok		bassbac-144l24	2	same	110127	1	+	MAX	bassbac-144l24.f
bassbac-97e8.f	groupI	75.54	139	32	2	1634	1772	1721736	1721600	3e-17	95	ok2		bassbac-97e8	2	same	99789	-1	+		bassbac-97e8.f
bassbac-29k3.r	groupI	75.54	139	32	2	1634	1772	1722412	1722548	3e-17	95	ok2		bassbac-29k3	2	same	90158	1	+
bassbac-63p17.r	groupI	79.01	162	27	3	240	400	1741639	1741484	1e-23	115	ok		bassbac-63p17	2	same	84440	-1	+
bassbac-97c1.f	groupI	79.01	162	27	3	240	400	1741646	1741491	1e-23	115	ok		bassbac-97c1	2	same	85783	-1	+
bassbac-91l7.r	groupI	79.01	162	27	3	240	400	1742426	1742271	1e-23	115	ok		bassbac-91l7	2	same	84956	-1	+
bassbac-27j17.f	groupI	78.97	252	31	3	972	1209	1745014	1744771	2e-41	174	ok		bassbac-27j17	2	same	83579	-1	+
bassbac-64i21.r	groupI	78.97	252	31	3	972	1209	1745014	1744771	2e-41	174	ok		bassbac-64i21	2	same	87569	-1	+
bassbac-87e13.r	groupI	88.79	223	25	0	999	1221	1759453	1759675	1e-71	275	ok		bassbac-87e13	2	same	95336	1	+
bassbac-18c16.f	groupI	78.26	46	10	0	624	669	1765648	1765603	0.036	42	ok		bassbac-18c16	2	same	15338275	-1	-
bassbac-52h6.r	groupI	74.67	75	19	0	74	148	1766459	1766385	3e-07	60	ok2		bassbac-52h6	2	same	18742971	-1	-
bassbac-106k16.f	groupI	74.19	310	68	3	1420	1728	1784533	1784831	4e-42	177	ok		bassbac-106k16	2	same	94089	1	+	MAX	bassbac-106k16.f
bassbac-122i17.f	groupI	74.19	310	68	3	1420	1728	1786204	1785906	4e-42	177	ok		bassbac-122i17	2	same	87228	-1	+
bassbac-86i23.r	groupI	83.7	276	27	1	1325	1600	1787153	1786896	2e-58	231	ok		bassbac-86i23	2	same	84316	-1	+
bassbac-29k3.f	groupI	92.8	264	19	0	1627	1890	1812570	1812307	4e-97	359	ok		bassbac-29k3	2	same	90158	-1	+
bassbac-144l24.r	groupI	83.04	230	38	1	2080	2308	1819647	1819418	1e-58	232	ok		bassbac-144l24	2	same	110127	-1	+		bassbac-144l24.r
bassbac-87e13.f	groupI	69.31	202	57	3	3251	3447	1854789	1854588	1e-16	93	ok		bassbac-87e13	2	same	95336	-1	+
bassbac-106k16.r	groupI	86.59	164	17	5	1	161	1878622	1878461	8e-46	187	ok		bassbac-106k16	2	same	94089	-1	+	Contig End	bassbac-106k16.r
bassbac-141g16.r	groupI	80.94	572	52	44	139	688	1896818	1897354	7e-145	516	ok		bassbac-141g16	2	same	125731	1	+	Contig Start	bassbac-141g16.r
bassbac-26i9.r	groupI	87.1	62	8	0	160	221	1908537	1908598	2e-11	74	ok		bassbac-26i9	2	same	53047	1	+
bassbac-50l8.f	groupI	86	50	7	0	2	51	1939411	1939460	7e-07	58	bad		bassbac-50l8	2	same	111075	1	+
bassbac-155p5.f	groupI	75.18	137	29	1	253	384	1948102	1948238	1e-17	95	bad		bassbac-155p5	2	same	103477	1	+
bassbac-164j16.r	groupI	75.18	137	29	1	253	384	1948102	1948238	1e-17	95	bad		bassbac-164j16	2	same	107883	1	+
bassbac-26i9.f	groupI	67.18	454	123	9	393	836	1961584	1961147	5e-30	136	ok		bassbac-26i9	2	same	53047	-1	+
bassbac-161b15.r	groupI	68.79	157	49	0	799	955	1961770	1961926	2e-12	77	ok		bassbac-161b15	2	same	135262	1	+	MAX	bassbac-161b15.r
bassbac-160d15.r	groupI	77.01	635	112	10	1379	2006	1977412	1978019	2e-101	374	ok		bassbac-160d15	2	same	91838	1	+
bassbac-99l4.r	groupI	90.23	133	13	0	1	133	1978544	1978676	2e-40	171	ok		bassbac-99l4	2	same	114948	1	+
bassbac-52a7.f	groupI	80.33	61	12	0	329	389	2000073	2000133	2e-07	60	ok		bassbac-52a7	2	same	94423	1	+
bassbac-141g16.f	groupI	77.44	164	27	3	779	932	2022549	2022386	4e-21	106	ok		bassbac-141g16	2	same	125731	-1	+		bassbac-141g16.f
bassbac-50l8.r	groupI	64.22	531	105	64	93	566	2050486	2049984	2e-41	172	ok		bassbac-50l8	2	same	111075	-1	+
bassbac-155p5.r	groupI	67.71	477	124	6	1599	2046	2051579	2051104	7e-44	183	ok		bassbac-155p5	2	same	103477	-1	+
bassbac-164j16.f	groupI	67.97	462	123	5	922	1382	2055985	2055548	3e-45	187	ok		bassbac-164j16	2	same	107883	-1	+
bassbac-160d15.f	groupI	78.57	98	20	1	664	760	2069250	2069153	2e-10	71	bad		bassbac-160d15	2	same	91838	-1	+
bassbac-48e21.r	groupI	86.11	252	35	0	359	610	2093272	2093523	2e-76	290	ok		bassbac-48e21	2	same	64500	1	+
bassbac-99l4.f	groupI	86.11	252	35	0	359	610	2093492	2093241	2e-76	290	ok		bassbac-99l4	2	same	114948	-1	+
bassbac-52a7.r	groupI	73.23	396	65	34	77	452	2094496	2094122	1e-67	259	ok		bassbac-52a7	2	same	94423	-1	+
bassbac-83f14.f	groupI	83.83	334	48	2	951	1284	2094849	2095176	1e-89	334	ok		bassbac-83f14	2	same	71952	1	+	MAX	bassbac-83f14.f
bassbac-161b15.f	groupI	89.66	319	33	0	1378	1696	2097032	2096714	8e-110	402	ok		bassbac-161b15	2	same	135262	-1	+		bassbac-161b15.f
bassbac-66c22.f	groupI	76.57	367	81	3	2570	2936	2113287	2113648	5e-61	240	ok		bassbac-66c22	2	same	64578	1	+
bassbac-6b11.r	groupI	83.73	670	109	0	4331	5000	2152977	2153646	0	717	ok		bassbac-6b11	2	same	79922	1	+
bassbac-149j6.r	groupI	81.86	204	37	0	337	540	2153301	2153504	7e-52	207	bad		bassbac-149j6	2	same	7546	1	+
bassbac-14i10.r	groupI	77.85	316	64	1	338	653	2153301	2153610	2e-68	263	ok		bassbac-14i10	2	same	57081	1	+
bassbac-132k8.r	groupI	82.6	661	115	0	184	844	2153669	2154329	0	684	ok		bassbac-132k8	2	same	107519	1	+
bassbac-49f16.r	groupI	78.48	316	62	1	858	1173	2153781	2154090	4e-70	269	ok		bassbac-49f16	2	same	84694	1	+
bassbac-48e21.f	groupI	77.23	303	54	3	338	640	2157772	2157485	1e-53	215	ok		bassbac-48e21	2	same	64500	-1	+
bassbac-149j6.f	groupI	69.39	490	129	6	2315	2785	2160847	2160360	2e-55	221	ok		bassbac-149j6	2	same	7546	-1	+
bassbac-141n18.f	groupI	82.47	194	34	0	2347	2540	2165587	2165780	3e-49	201	ok		bassbac-141n18	2	same	98723	1	+	MAX	bassbac-141n18.f
bassbac-83f14.r	groupI	82.47	194	34	0	2347	2540	2166801	2166608	3e-49	201	ok		bassbac-83f14	2	same	71952	-1	+		bassbac-83f14.r
bassbac-42o15.r	groupI	82.47	194	34	0	2347	2540	2167241	2167434	3e-49	201	ok		bassbac-42o15	2	same	96248	1	+
bassbac-21l14.f	groupI	82.47	194	34	0	2347	2540	2167845	2168038	3e-49	201	ok		bassbac-21l14	2	same	110806	1	+
bassbac-48j22.r	groupI	85.83	247	35	0	1006	1252	2169506	2169752	3e-72	277	ok		bassbac-48j22	2	same	74253	1	+
bassbac-157i9.r	groupI	77.09	755	165	3	6004	6751	2173807	2174560	7e-173	613	ok		bassbac-157i9	2	same	89682	1	+
bassbac-66c22.r	groupI	74.2	407	85	4	699	1104	2177865	2177478	4e-63	247	ok		bassbac-66c22	2	same	64578	-1	+
bassbac-76m5.r	groupI	74.2	407	85	4	699	1104	2177901	2178288	4e-63	247	ok		bassbac-76m5	2	same	107219	1	+
bassbac-58e2.r	groupI	72.27	642	163	4	3727	4368	2208977	2209603	3e-127	461	ok		bassbac-58e2	2	same	112994	1	+
bassbac-14i10.f	groupI	72.27	642	163	4	3727	4368	2210382	2209756	3e-127	461	ok		bassbac-14i10	2	same	57081	-1	+
bassbac-6b11.f	groupI	79.2	649	111	4	2065	2689	2232899	2232251	1e-91	342	ok		bassbac-6b11	2	same	79922	-1	+
bassbac-171m12.f	groupI	79.2	649	111	4	2065	2689	2233356	2234004	1e-91	342	ok		bassbac-171m12	2	same	30125	1	+
bassbac-49f16.f	groupI	72.61	606	117	13	961	1544	2238475	2237897	3e-62	245	ok		bassbac-49f16	2	same	84694	-1	+
bassbac-127d24.r	groupI	80	345	57	2	2607	2950	2240056	2240389	2e-77	294	ok		bassbac-127d24	2	same	101998	1	+
bassbac-48j22.f	groupI	86.1	187	26	0	13	199	2243759	2243573	8e-55	217	ok		bassbac-48j22	2	same	74253	-1	+
bassbac-132k8.f	groupI	80.79	453	80	4	652	1098	2261188	2260737	3e-109	400	ok		bassbac-132k8	2	same	107519	-1	+
bassbac-171m12.r	groupI	81.54	780	132	1	3466	4245	2263481	2262714	0	746	ok		bassbac-171m12	2	same	30125	-1	+
bassbac-157i9.f	groupI	81.54	780	132	1	3466	4245	2263489	2262722	0	746	ok		bassbac-157i9	2	same	89682	-1	+
bassbac-42o15.f	groupI	81.54	780	132	1	3466	4245	2263489	2262722	0	746	ok		bassbac-42o15	2	same	96248	-1	+
bassbac-48l20.r	groupI	81.54	780	132	1	3466	4245	2263513	2264280	0	746	ok		bassbac-48l20	2	same	100790	1	+	MAX	bassbac-48l20.r
bassbac-141n18.r	groupI	81.54	780	132	1	3466	4245	2264310	2263543	0	746	ok		bassbac-141n18	2	same	98723	-1	+		bassbac-141n18.r
bassbac-21l14.r	groupI	71.71	152	43	0	314	465	2278651	2278500	1e-20	106	ok		bassbac-21l14	2	same	110806	-1	+
bassbac-76m5.f	groupI	76.92	234	43	3	165	388	2285120	2284888	3e-37	160	ok		bassbac-76m5	2	same	107219	-1	+
bassbac-145d9.f	groupI	80.12	342	65	3	14	352	2303749	2304090	1e-78	299	ok		bassbac-145d9	2	same	88649	1	+
bassbac-58e2.f	groupI	75.91	494	105	3	1	487	2321971	2321485	7e-102	375	ok		bassbac-58e2	2	same	112994	-1	+
bassbac-127d24.f	groupI	81.82	242	42	2	1782	2021	2342054	2341813	8e-57	226	ok		bassbac-127d24	2	same	101998	-1	+
bassbac-143h7.r	groupI	81.82	242	42	2	1782	2021	2342529	2342770	8e-57	226	ok		bassbac-143h7	2	same	79761	1	+
bassbac-148f11.f	groupI	77.18	149	30	2	1233	1380	2346267	2346412	6e-21	107	ok		bassbac-148f11	2	same	86556	1	+
bassbac-57h6.f	groupI	73.17	123	31	1	396	516	2356398	2356520	1e-13	80	ok		bassbac-57h6	2	same	81810	1	+	MAX	bassbac-57h6.f
bassbac-48l20.f	groupI	68.97	203	46	2	1	203	2364303	2364118	3e-13	80	bad		bassbac-48l20	2	same	100790	-1	+		bassbac-48l20.f
bassbac-37d10.f	groupI	80.56	144	21	2	286	427	2365628	2365766	1e-23	114	ok		bassbac-37d10	2	same	97962	1	+
bassbac-85c9.f	groupI	83.5	297	45	4	1411	1703	2369111	2369407	2e-72	278	ok		bassbac-85c9	2	same	98262	1	+	MAX	bassbac-85c9.f
bassbac-145d9.r	groupI	83.65	104	13	1	711	810	2392398	2392295	1e-18	98	ok2		bassbac-145d9	2	same	88649	-1	+
bassbac-143h7.f	groupI	82.55	212	36	1	922	1132	2422290	2422079	8e-52	210	ok		bassbac-143h7	2	same	79761	-1	+
bassbac-148f11.r	groupI	74.29	175	35	1	198	372	2432823	2432659	1e-22	112	ok		bassbac-148f11	2	same	86556	-1	+
bassbac-26p5.f	groupI	74.29	175	35	1	198	372	2433012	2432848	1e-22	112	ok		bassbac-26p5	2	same	19467841	-1	-
bassbac-156o12.f	groupI	74.71	514	99	7	1316	1825	2437241	2436755	1e-75	290	ok		bassbac-156o12	2	same	19463858	-1	-
bassbac-57h6.r	groupI	74.71	514	99	7	1316	1825	2438208	2437722	1e-75	290	ok		bassbac-57h6	2	same	81810	-1	+		bassbac-57h6.r
bassbac-37d10.r	groupI	74.73	186	40	3	680	864	2463590	2463411	4e-23	112	ok		bassbac-37d10	2	same	97962	-1	+
bassbac-85c9.r	groupI	71.16	541	133	6	2614	3132	2467373	2466834	4e-73	280	ok		bassbac-85c9	2	same	98262	-1	+	Contig End	bassbac-85c9.r
bassbac-174i15.f	groupI	78.57	98	21	0	316	413	2469066	2469163	4e-16	90	ok		bassbac-174i15	2	same	64834	1	-
bassbac-27b22.f	groupI	67.59	253	82	0	4885	5137	2490292	2490544	2e-31	142	ok		bassbac-27b22	2	same	42482	1	-
bassbac-154n1.f	groupI	71.62	303	75	3	408	702	2494011	2494310	9e-40	168	ok		bassbac-154n1	2	same	88008	1	+	Contig Start	bassbac-154n1.f
bassbac-89e6.f	groupI	66.22	148	46	2	1	148	2498359	2498502	7e-06	55	bad		bassbac-89e6	2	same	74912	1	+
bassbac-179a11.r	groupI	66.22	148	46	2	1	148	2498459	2498602	7e-06	55	bad		bassbac-179a11	2	same	89714	1	+	MAX	bassbac-179a11.r
bassbac-20l18.r	groupI	66.22	148	46	2	1	148	2498479	2498622	7e-06	55	bad		bassbac-20l18	2	same	21908023	1	-
bassbac-137l23.r	groupI	80.85	94	18	0	44	137	2499112	2499205	1e-17	93	ok		bassbac-137l23	2	same	74175	1	+
bassbac-27b22.r	groupI	72.73	88	23	1	182	268	2532687	2532774	2e-05	55	bad		bassbac-27b22	2	same	42482	1	-
bassbac-156b7.f	groupI	81.97	549	84	5	1480	2013	2533263	2533811	1e-137	494	ok		bassbac-156b7	2	same	49889	1	+
bassbac-174i15.r	groupI	85.07	67	10	0	313	379	2533834	2533900	4e-12	76	ok		bassbac-174i15	2	same	64834	1	-
bassbac-138c23.r	groupI	75.32	77	19	0	669	745	2551788	2551864	3e-08	63	ok		bassbac-138c23	2	same	35920	1	+
bassbac-89e6.r	groupI	78.89	90	15	2	897	984	2573271	2573184	9e-08	61	bad		bassbac-89e6	2	same	74912	-1	+
bassbac-137l23.f	groupI	78.89	90	15	2	897	984	2573287	2573200	9e-08	61	bad		bassbac-137l23	2	same	74175	-1	+
bassbac-10g6.r	groupI	73.33	180	44	2	467	644	2573553	2573376	5e-23	112	ok		bassbac-10g6	2	same	15674	-1	-
bassbac-113m8.f	groupI	71.14	149	34	3	1178	1325	2579377	2579237	8e-08	63	ok		bassbac-113m8	2	same	16487	-1	-
bassbac-154n1.r	groupI	75.47	106	24	1	651	754	2582019	2581914	2e-11	76	ok		bassbac-154n1	2	same	88008	-1	+		bassbac-154n1.r
bassbac-166b8.f	groupI	76.16	151	36	0	1059	1209	2582369	2582519	4e-27	126	ok		bassbac-166b8	2	same	58640	1	+	MAX	bassbac-166b8.f
bassbac-160m16.f	groupI	75.47	106	24	1	651	754	2583078	2583183	2e-11	76	ok		bassbac-160m16	2	same	2658	1	+
bassbac-156b7.r	groupI	74.65	217	46	2	1495	1711	2583152	2582945	4e-31	141	ok		bassbac-156b7	2	same	49889	-1	+
bassbac-160m16.r	groupI	89.55	67	7	0	3293	3359	2585736	2585670	4e-14	85	ok		bassbac-160m16	2	same	2658	-1	+
bassbac-52b19.r	groupI	89.55	67	7	0	3293	3359	2586373	2586439	4e-14	85	ok		bassbac-52b19	2	same	42490	1	+
bassbac-138c23.f	groupI	80.56	72	13	1	655	726	2587708	2587638	8e-08	61	ok2		bassbac-138c23	2	same	35920	-1	+
bassbac-179a11.f	groupI	89.55	67	7	0	3293	3359	2588173	2588107	4e-14	85	ok		bassbac-179a11	2	same	89714	-1	+		bassbac-179a11.f
bassbac-10g6.f	groupI	69.23	143	40	3	201	342	2588911	2589050	6e-07	58	bad		bassbac-10g6	2	same	15674	1	-
bassbac-85h12.r	groupI	74.29	70	18	0	170	239	2590763	2590832	1e-05	55	bad		bassbac-85h12	2	same	24655449	1	-
bassbac-113m8.r	groupI	75	56	14	0	878	933	2595669	2595724	0.01	46	bad		bassbac-113m8	2	same	16487	1	-
bassbac-52b19.f	groupI	77.14	70	16	0	86	155	2628863	2628794	2e-07	61	ok		bassbac-52b19	2	same	42490	-1	+
bassbac-158f16.f	groupI	77.14	70	16	0	86	155	2629516	2629585	2e-07	61	ok		bassbac-158f16	2	same	107733	1	+	MAX	bassbac-158f16.f
bassbac-69h22.f	groupI	80.17	116	13	5	1	112	2640619	2640728	6e-21	104	ok		bassbac-69h22	2	same	92183	1	+
bassbac-91m12.f	groupI	80.17	116	13	5	1	112	2640619	2640728	7e-21	104	ok		bassbac-91m12	2	same	94474	1	+
bassbac-90e1.f	groupI	72.41	116	21	7	1	111	2640619	2640728	5e-12	74	ok		bassbac-90e1	2	same	94551	1	+
bassbac-166b8.r	groupI	88.89	252	28	0	487	738	2641009	2640758	8e-83	312	ok		bassbac-166b8	2	same	58640	-1	+		bassbac-166b8.r
bassbac-86d17.r	groupI	81.44	97	15	1	43	136	2657652	2657748	9e-15	85	ok		bassbac-86d17	2	same	116153	1	+
bassbac-179i15.f	groupI	72.29	397	88	7	1731	2110	2662728	2663119	2e-46	191	ok2		bassbac-179i15	2	same	89077	1	+
bassbac-93e15.r	groupI	76.79	168	36	2	1087	1254	2665888	2666052	5e-24	117	ok		bassbac-93e15	2	same	102494	1	+
bassbac-164f14.f	groupI	76.79	168	36	2	1087	1254	2665889	2666053	5e-24	117	ok		bassbac-164f14	2	same	103261	1	+
bassbac-72k21.r	groupI	76.79	168	36	2	1087	1254	2665901	2666065	5e-24	117	ok		bassbac-72k21	2	same	103030	1	+
bassbac-11a24.f	groupI	89.53	172	18	0	458	629	2716611	2716782	2e-54	217	ok		bassbac-11a24	2	same	91877	1	+
bassbac-37g21.f	groupI	77.37	411	83	4	1888	2292	2718958	2719364	4e-82	310	ok		bassbac-37g21	2	same	90005	1	+	MAX	bassbac-37g21.f
bassbac-4g15.r	groupI	77.37	411	83	4	1888	2292	2719066	2719472	4e-82	310	ok		bassbac-4g15	2	same	81227	1	+
bassbac-69h22.r	groupI	72.54	295	73	4	1852	2144	2732802	2732514	2e-39	168	ok		bassbac-69h22	2	same	92183	-1	+
bassbac-60d24.r	groupI	72.54	295	73	4	1852	2144	2734156	2733868	2e-39	168	ok		bassbac-60d24	2	same	9033513	-1	-
bassbac-91m12.r	groupI	79.71	69	14	0	607	675	2735093	2735025	1e-08	66	ok		bassbac-91m12	2	same	94474	-1	+
bassbac-90e1.r	groupI	79.71	69	14	0	607	675	2735170	2735102	1e-08	66	ok		bassbac-90e1	2	same	94551	-1	+
bassbac-158f16.r	groupI	83.1	71	9	1	347	414	2737249	2737179	1e-07	63	ok2		bassbac-158f16	2	same	107733	-1	+		bassbac-158f16.r
bassbac-160o19.r	groupI	80.9	267	39	1	4635	4889	2750621	2750887	2e-59	236	ok		bassbac-160o19	2	same	93049	1	+
bassbac-63k7.r	groupI	80.9	267	39	1	4635	4889	2751783	2752049	2e-59	236	ok		bassbac-63k7	2	same	87047	1	+
bassbac-179i15.r	groupI	84.78	92	14	0	1017	1108	2751805	2751714	7e-20	103	ok		bassbac-179i15	2	same	89077	-1	+
bassbac-94c19.f	groupI	75.89	112	26	1	93	204	2756417	2756527	2e-12	76	ok		bassbac-94c19	2	same	114973	1	+
bassbac-86g4.r	groupI	62.71	472	152	3	867	1323	2759488	2759950	8e-35	152	ok		bassbac-86g4	2	same	94512	1	+
bassbac-167i22.r	groupI	62.71	472	152	3	867	1323	2759488	2759950	8e-35	152	ok		bassbac-167i22	2	same	103361	1	+
bassbac-93e15.f	groupI	84.87	119	18	0	1306	1424	2768382	2768264	2e-28	133	bad		bassbac-93e15	2	same	102494	-1	+
bassbac-72k21.f	groupI	84.87	119	18	0	1306	1424	2768931	2768813	2e-28	133	bad		bassbac-72k21	2	same	103030	-1	+
bassbac-164f14.r	groupI	77.63	76	13	1	153	224	2769150	2769075	3e-05	53	bad		bassbac-164f14	2	same	103261	-1	+
bassbac-86d17.f	groupI	73.36	259	63	2	1597	1849	2773805	2773547	1e-32	145	ok		bassbac-86d17	2	same	116153	-1	+
bassbac-58p20.f	groupI	81.63	49	9	0	249	297	2774141	2774189	0.0002	50	bad		bassbac-58p20	2	same	8310	1	+
bassbac-37m5.r	groupI	81.63	49	9	0	249	297	2774141	2774189	0.0002	50	bad		bassbac-37m5	2	same	97244	1	+
bassbac-58p20.r	groupI	74.32	588	84	7	683	1243	2782451	2781904	3e-77	293	ok		bassbac-58p20	2	same	8310	-1	+
bassbac-4g15.f	groupI	80.4	199	35	3	853	1047	2800293	2800095	4e-38	163	ok		bassbac-4g15	2	same	81227	-1	+
bassbac-136n8.f	groupI	67.06	513	91	60	86	575	2806151	2806608	9e-55	217	ok		bassbac-136n8	2	same	160720	1	+	MAX	bassbac-136n8.f
bassbac-11a24.r	groupI	87.14	140	17	1	2263	2401	2808488	2808349	1e-35	156	bad		bassbac-11a24	2	same	91877	-1	+
bassbac-37g21.r	groupI	80.56	144	28	0	691	834	2808963	2808820	1e-31	141	ok		bassbac-37g21	2	same	90005	-1	+		bassbac-37g21.r
bassbac-37o7.r	groupI	90.09	232	23	0	1271	1502	2809077	2809308	9e-78	296	ok		bassbac-37o7	2	same	173356	1	+
bassbac-13b20.r	groupI	90.09	232	23	0	1271	1502	2812192	2812423	9e-78	296	ok		bassbac-13b20	2	same	71795	1	+
bassbac-119g20.r	groupI	89.13	368	33	2	2276	2636	2822583	2822950	3e-118	431	ok		bassbac-119g20	2	same	151419	1	+
bassbac-170p13.r	groupI	89.13	368	33	2	2276	2636	2823196	2823563	3e-118	431	ok		bassbac-170p13	2	same	60791	1	+
bassbac-131a4.f	groupI	89.13	368	33	2	2276	2636	2823433	2823800	3e-118	431	ok		bassbac-131a4	2	same	62264	1	+
bassbac-158d8.f	groupI	87.76	147	17	1	808	953	2837381	2837527	4e-39	168	ok		bassbac-158d8	2	same	50028	1	+
bassbac-63k7.f	groupI	61.68	381	140	1	2742	3122	2838830	2838456	1e-47	196	ok		bassbac-63k7	2	same	87047	-1	+
bassbac-160o19.f	groupI	74.19	93	24	0	82	174	2843670	2843578	7e-11	72	bad		bassbac-160o19	2	same	93049	-1	+
bassbac-86g4.f	groupI	72.82	412	81	12	767	1175	2854000	2853617	1e-35	155	ok		bassbac-86g4	2	same	94512	-1	+
bassbac-90j9.r	groupI	78.9	218	30	3	508	720	2856687	2856893	6e-35	152	ok		bassbac-90j9	2	same	80970	1	+
bassbac-167i22.f	groupI	72.59	135	31	2	311	439	2862849	2862715	6e-11	72	bad		bassbac-167i22	2	same	103361	-1	+
bassbac-51l19.r	groupI	80.09	216	36	3	2671	2886	2867419	2867627	3e-23	115	ok		bassbac-51l19	2	same	164560	1	+
bassbac-37m5.f	groupI	87.34	79	9	1	2027	2104	2871385	2871307	2e-14	85	ok		bassbac-37m5	2	same	97244	-1	+
bassbac-94c19.r	groupI	87.34	79	9	1	2027	2104	2871390	2871312	2e-14	85	ok		bassbac-94c19	2	same	114973	-1	+
bassbac-157i15.r	groupI	81.64	354	59	3	1198	1551	2883782	2884129	6e-86	323	ok		bassbac-157i15	2	same	212481	1	+
bassbac-170p13.f	groupI	81.64	354	59	3	1198	1551	2883987	2883640	6e-86	323	ok		bassbac-170p13	2	same	60791	-1	+
bassbac-13b20.f	groupI	81.64	354	59	3	1198	1551	2883987	2883640	6e-86	323	ok		bassbac-13b20	2	same	71795	-1	+
bassbac-29m5.r	groupI	81.64	354	59	3	1198	1551	2884218	2884565	6e-86	323	ok		bassbac-29m5	2	same	218801	1	+	MAX	bassbac-29m5.r
bassbac-131a4.r	groupI	81.64	354	59	3	1198	1551	2885697	2885350	6e-86	323	ok		bassbac-131a4	2	same	62264	-1	+
bassbac-99d22.f	groupI	81.15	366	56	3	294	659	2886615	2886967	5e-84	316	ok		bassbac-99d22	2	same	187190	1	+
bassbac-158d8.r	groupI	80.07	286	57	0	1524	1809	2887409	2887124	5e-56	223	bad		bassbac-158d8	2	same	50028	-1	+
bassbac-90j9.f	groupI	83.7	589	87	3	5374	5962	2937657	2937078	1e-166	592	bad		bassbac-90j9	2	same	80970	-1	+
bassbac-59m15.r	groupI	84.8	171	25	1	603	773	2963278	2963447	2e-43	180	bad		bassbac-59m15	2	same	133617	1	+
bassbac-136n8.r	groupI	83.67	49	8	0	140	188	2966871	2966823	1e-05	53	bad		bassbac-136n8	2	same	160720	-1	+		bassbac-136n8.r
bassbac-119g20.f	groupI	83.4	235	39	0	788	1022	2974002	2973768	6e-65	252	bad		bassbac-119g20	2	same	151419	-1	+
bassbac-37o7.f	groupI	80.69	321	49	3	563	881	2982433	2982124	9e-71	271	bad		bassbac-37o7	2	same	173356	-1	+
bassbac-169j1.r	groupI	76.12	134	17	2	207	331	2986452	2986579	2e-11	72	ok2		bassbac-169j1	2	same	136733	1	+
bassbac-120i6.f	groupI	82.14	56	10	0	1185	1240	2987531	2987586	1e-06	58	bad		bassbac-120i6	2	same	19231933	1	-
bassbac-133c15.r	groupI	85.87	184	26	0	127	310	2990836	2991019	9e-53	210	ok		bassbac-133c15	2	same	132349	1	+
bassbac-51l19.f	groupI	75.08	610	108	6	211	786	3031979	3031380	9e-100	369	ok		bassbac-51l19	2	same	164560	-1	+
bassbac-134m4.r	groupI	82.09	134	24	0	268	401	3033498	3033631	7e-31	137	ok		bassbac-134m4	2	same	140554	1	+
bassbac-162g9.f	groupI	78.82	203	39	3	185	385	3059665	3059465	2e-36	156	ok		bassbac-162g9	2	same	20750381	-1	-
bassbac-99d22.r	groupI	77.78	90	20	0	2352	2441	3073805	3073716	6e-13	80	bad		bassbac-99d22	2	same	187190	-1	+
bassbac-119k14.r	groupI	73.33	225	56	2	272	492	3075399	3075623	2e-32	145	ok		bassbac-119k14	2	same	36742	1	+
bassbac-157i15.f	groupI	88.78	205	23	0	2	206	3096263	3096059	4e-65	253	ok		bassbac-157i15	2	same	212481	-1	+
bassbac-59m15.f	groupI	82.76	58	10	0	405	462	3096895	3096838	5e-08	61	ok		bassbac-59m15	2	same	133617	-1	+
bassbac-99o13.f	groupI	86.84	76	9	1	70	144	3102897	3102972	1e-13	80	ok		bassbac-99o13	2	same	120681	1	+	MAX	bassbac-99o13.f
bassbac-29m5.f	groupI	77.11	166	33	2	86	246	3103019	3102854	5e-25	120	ok		bassbac-29m5	2	same	218801	-1	+		bassbac-29m5.f
bassbac-119k14.f	groupI	82.93	82	14	0	202	283	3112141	3112060	2e-15	87	ok		bassbac-119k14	2	same	36742	-1	+
bassbac-133c15.f	groupI	72.08	154	38	3	1	150	3123185	3123033	2e-12	77	ok		bassbac-133c15	2	same	132349	-1	+
bassbac-169j1.f	groupI	72.08	154	38	3	1	150	3123185	3123033	2e-12	77	ok		bassbac-169j1	2	same	136733	-1	+
bassbac-54k22.r	groupI	88.43	216	25	0	1014	1229	3132585	3132800	1e-68	264	bad		bassbac-54k22	2	same	104371	1	+
bassbac-120b8.f	groupI	88.43	216	25	0	1014	1229	3132585	3132800	1e-68	264	bad		bassbac-120b8	2	same	120442	1	+
bassbac-12c21.r	groupI	72.12	208	58	0	754	961	3144390	3144597	2e-33	147	ok		bassbac-12c21	2	same	98293	1	+
bassbac-133d17.f	groupI	74.37	238	49	4	1164	1399	3150299	3150526	2e-29	134	ok		bassbac-133d17	2	same	122086	1	+
bassbac-32c20.f	groupI	74.37	238	49	4	1164	1399	3150300	3150527	2e-29	134	ok		bassbac-32c20	2	same	94883	1	+
bassbac-134m4.f	groupI	75.77	227	32	19	2	222	3174052	3173843	7e-40	168	ok		bassbac-134m4	2	same	140554	-1	+
bassbac-13k8.r	groupI	71.06	691	173	7	2220	2910	3175797	3176460	2e-98	364	ok		bassbac-13k8	2	same	101690	1	+	MAX	bassbac-13k8.r
bassbac-99o13.r	groupI	77.35	340	52	6	434	756	3223578	3223247	7e-52	209	ok		bassbac-99o13	2	same	120681	-1	+		bassbac-99o13.r
bassbac-21i2.r	groupI	75.73	239	53	4	132	366	3224019	3224256	4e-39	168	ok		bassbac-21i2	2	same	36938	1	+
bassbac-77o13.r	groupI	75.73	239	53	4	132	366	3224019	3224256	4e-39	168	ok		bassbac-77o13	2	same	92544	1	+
bassbac-78c20.f	groupI	75.73	239	53	4	132	366	3224858	3225095	4e-39	168	ok		bassbac-78c20	2	same	123421	1	+
bassbac-54k22.f	groupI	73.8	187	41	2	184	369	3236956	3236777	2e-23	114	ok		bassbac-54k22	2	same	104371	-1	+
bassbac-12c21.f	groupI	71.13	142	38	2	928	1069	3242683	3242545	1e-11	76	bad		bassbac-12c21	2	same	98293	-1	+
bassbac-32c20.r	groupI	68.97	783	225	8	1	777	3245183	3244413	1e-103	380	ok		bassbac-32c20	2	same	94883	-1	+
bassbac-120b8.r	groupI	85.39	178	24	2	7	182	3253027	3252850	8e-44	182	ok		bassbac-120b8	2	same	120442	-1	+
bassbac-21i2.f	groupI	74.87	561	110	6	1959	2513	3260957	3260422	3e-93	347	ok		bassbac-21i2	2	same	36938	-1	+
bassbac-50b23.r	groupI	75.29	522	118	5	2652	3162	3269653	3270174	2e-97	362	ok		bassbac-50b23	2	same	106155	1	+
bassbac-133d17.r	groupI	75.29	522	118	5	2652	3162	3272385	3271864	2e-97	362	ok		bassbac-133d17	2	same	122086	-1	+
bassbac-42l10.f	groupI	92.81	139	9	1	286	424	3275716	3275853	5e-46	188	ok		bassbac-42l10	2	same	103509	1	+
bassbac-171b23.f	groupI	92.81	139	9	1	281	419	3275716	3275853	4e-46	188	ok		bassbac-171b23	2	same	105455	1	+
bassbac-11e3.f	groupI	92.09	139	10	1	290	428	3275716	3275853	4e-45	185	ok		bassbac-11e3	2	same	115002	1	+	MAX	bassbac-11e3.f
bassbac-13k8.f	groupI	75.8	723	126	14	1332	2027	3277487	3276787	3e-107	394	ok		bassbac-13k8	2	same	101690	-1	+		bassbac-13k8.f
bassbac-48g8.r	groupI	80.44	593	99	5	2455	3047	3281420	3281995	4e-141	507	ok		bassbac-48g8	2	same	94388	1	+
bassbac-180k3.r	groupI	72.33	253	49	5	1	251	3286788	3287021	2e-21	107	ok		bassbac-180k3	2	same	113702	1	+
bassbac-169d22.f	groupI	79.31	58	12	0	109	166	3314265	3314322	6e-06	55	bad		bassbac-169d22	2	same	2276742	1	-
bassbac-98o5.f	groupI	75.8	405	87	4	85	481	3316193	3316594	4e-74	283	ok		bassbac-98o5	2	same	129557	1	+
bassbac-77o13.f	groupI	72.73	506	123	6	317	812	3316563	3316063	2e-74	283	ok		bassbac-77o13	2	same	92544	-1	+
bassbac-152d23.r	groupI	88.3	282	33	0	213	494	3327404	3327685	2e-92	343	ok		bassbac-152d23	2	same	20751	1	+
bassbac-21h12.r	groupI	76.91	446	103	0	1469	1914	3347881	3348326	9e-104	381	ok		bassbac-21h12	2	same	99110	1	+
bassbac-152d23.f	groupI	76.91	446	103	0	1469	1914	3348155	3347710	9e-104	381	ok		bassbac-152d23	2	same	20751	-1	+
bassbac-78c20.r	groupI	76.91	446	103	0	1469	1914	3348279	3347834	9e-104	381	ok		bassbac-78c20	2	same	123421	-1	+
bassbac-177e16.r	groupI	76.91	446	103	0	1469	1914	3348434	3348879	9e-104	381	ok		bassbac-177e16	2	same	143210	1	+
bassbac-48g8.f	groupI	75.76	231	49	2	599	829	3375808	3375585	4e-38	163	ok		bassbac-48g8	2	same	94388	-1	+
bassbac-50b23.f	groupI	75.76	231	49	2	599	829	3375808	3375585	4e-38	163	ok		bassbac-50b23	2	same	106155	-1	+
bassbac-42l10.r	groupI	74.51	51	13	0	356	406	3379225	3379175	0.064	41	ok		bassbac-42l10	2	same	103509	-1	+
bassbac-171b23.r	groupI	65.19	181	62	1	98	277	3381171	3380991	1e-14	84	ok		bassbac-171b23	2	same	105455	-1	+
bassbac-26p2.f	groupI	83.42	193	32	0	303	495	3385359	3385551	1e-50	206	ok		bassbac-26p2	2	same	117458	1	+
bassbac-81p12.r	groupI	83.42	193	32	0	303	495	3386266	3386458	1e-50	206	ok		bassbac-81p12	2	same	134983	1	+
bassbac-169e1.r	groupI	69.83	1180	275	21	417	1569	3386523	3387648	2e-134	483	ok		bassbac-169e1	2	same	146560	1	+
bassbac-169o10.r	groupI	69.83	1180	275	21	417	1569	3386530	3387655	2e-134	483	ok		bassbac-169o10	2	same	146572	1	+	MAX	bassbac-169o10.r
bassbac-11e3.r	groupI	78.51	870	158	12	1822	2685	3390718	3389872	0	646	ok		bassbac-11e3	2	same	115002	-1	+		bassbac-11e3.r
bassbac-176f16.r	groupI	73.27	939	170	13	1475	2380	3400322	3401212	6e-128	462	ok		bassbac-176f16	2	same	120250	1	+
bassbac-180k3.f	groupI	73.27	939	170	13	1475	2380	3400490	3399600	6e-128	462	ok		bassbac-180k3	2	same	113702	-1	+
bassbac-51p15.r	groupI	77.27	66	15	0	89	154	3409723	3409788	7e-07	58	bad		bassbac-51p15	2	same	119130	1	+
bassbac-12h15.f	groupI	74.29	70	17	1	535	603	3420078	3420009	0.007	46	bad		bassbac-12h15	2	same	20124825	-1	-
bassbac-148p21.f	groupI	96.92	65	2	0	843	907	3422640	3422704	9e-19	98	ok		bassbac-148p21	2	same	39949	1	+
bassbac-98o5.r	groupI	78.35	351	73	3	1	350	3445750	3445402	1e-75	288	ok		bassbac-98o5	2	same	129557	-1	+
bassbac-21h12.f	groupI	78.35	351	73	3	1	350	3446991	3446643	1e-75	288	ok		bassbac-21h12	2	same	99110	-1	+
bassbac-148p21.r	groupI	84.1	1082	121	18	1355	2408	3462589	3461531	0	947	ok		bassbac-148p21	2	same	39949	-1	+
bassbac-16j20.r	groupI	70.33	984	202	18	1	970	3477464	3478371	1e-94	350	ok		bassbac-16j20	2	same	122547	1	+
bassbac-174f9.f	groupI	70.33	984	202	18	1	970	3477692	3478599	1e-94	350	ok		bassbac-174f9	2	same	131147	1	+	MAX	bassbac-174f9.f
bassbac-73b18.r	groupI	70.33	984	202	18	1	970	3477693	3478600	1e-94	350	ok		bassbac-73b18	2	same	118170	1	+
bassbac-11b20.f	groupI	71.8	1539	328	25	5408	6932	3482412	3483858	0	694	ok		bassbac-11b20	2	same	105702	1	+
bassbac-91d11.r	groupI	71.8	1539	328	25	5408	6932	3482437	3483883	0	694	ok		bassbac-91d11	2	same	114184	1	+
bassbac-177e16.f	groupI	79.24	419	61	7	4	399	3491644	3491229	5e-70	269	ok		bassbac-177e16	2	same	143210	-1	+
bassbac-92m12.f	groupI	77.00	313	27	24	268	570	3495683	3495960	2e-52	209	ok		bassbac-92m12	2	same	4755893	1	+
bassbac-26p2.r	groupI	81.74	219	40	0	1788	2006	3502817	3502599	2e-55	221	ok		bassbac-26p2	2	same	117458	-1	+
bassbac-51e7.r	groupI	83.54	638	87	6	351	974	3509698	3510331	1e-166	591	ok		bassbac-51e7	2	same	86923	1	+
bassbac-176f16.f	groupI	85.86	297	40	2	1875	2169	3520572	3520276	4e-85	320	ok		bassbac-176f16	2	same	120250	-1	+
bassbac-81p12.f	groupI	85.86	297	40	2	1875	2169	3521249	3520953	4e-85	320	ok		bassbac-81p12	2	same	134983	-1	+
bassbac-51p15.f	groupI	78.03	437	91	2	72	503	3528853	3528417	5e-102	375	ok		bassbac-51p15	2	same	119130	-1	+
bassbac-169e1.f	groupI	81.33	739	110	8	759	1472	3533083	3532348	0	654	ok		bassbac-169e1	2	same	146560	-1	+
bassbac-169o10.f	groupI	81.33	739	110	8	759	1472	3533102	3532367	0	654	ok		bassbac-169o10	2	same	146572	-1	+		bassbac-169o10.f
bassbac-127d10.r	groupI	82.76	203	35	0	601	803	3541695	3541897	1e-52	212	ok		bassbac-127d10	2	same	95763	1	+
bassbac-178b16.f	groupI	76.59	974	157	20	445	1381	3549347	3550286	8e-155	551	ok		bassbac-178b16	2	same	5690	1	+
bassbac-178b16.r	groupI	74.03	1217	259	21	346	1549	3555037	3553865	0	672	ok		bassbac-178b16	2	same	5690	-1	+
bassbac-154l3.r	groupI	80.22	723	119	9	2937	3654	3580843	3581546	2e-164	584	ok		bassbac-154l3	2	same	127442	1	+	MAX	bassbac-154l3.r
bassbac-16c20.f	groupI	84.2	367	55	3	1	365	3585245	3585610	2e-100	370	ok		bassbac-16c20	2	same	121071	1	+
bassbac-165g3.r	groupI	84.2	367	55	3	1	365	3585258	3585623	2e-100	370	ok		bassbac-165g3	2	same	116353	1	+
bassbac-11b20.r	groupI	81.43	463	79	5	318	775	3588114	3587654	6e-113	412	ok		bassbac-11b20	2	same	105702	-1	+
bassbac-59n2.f	groupI	70.01	857	224	13	622	1458	3591755	3592598	9e-107	393	ok		bassbac-59n2	2	same	104836	1	+
bassbac-73b18.f	groupI	76.23	446	90	5	267	696	3595863	3595418	1e-73	282	ok		bassbac-73b18	2	same	118170	-1	+
bassbac-12e24.f	groupI	76.23	446	90	5	267	696	3596287	3596732	1e-73	282	ok		bassbac-12e24	2	same	87997	1	+
bassbac-51e7.f	groupI	76.23	446	90	5	267	696	3596621	3596176	1e-73	282	ok		bassbac-51e7	2	same	86923	-1	+
bassbac-91d11.f	groupI	76.23	446	90	5	267	696	3596621	3596176	1e-73	282	ok		bassbac-91d11	2	same	114184	-1	+
bassbac-16j20.f	groupI	78.89	90	15	2	518	607	3600011	3599926	6e-08	61	ok		bassbac-16j20	2	same	122547	-1	+
bassbac-174f9.r	groupI	77.31	454	83	5	984	1433	3608839	3608402	4e-86	323	ok		bassbac-174f9	2	same	131147	-1	+		bassbac-174f9.r
bassbac-79a9.f	groupI	75.87	373	78	5	368	739	3621833	3622194	2e-63	248	ok		bassbac-79a9	2	same	123037	1	+
bassbac-127d10.f	groupI	67.71	706	127	80	10	685	3637458	3636824	1e-84	316	ok		bassbac-127d10	2	same	95763	-1	+
bassbac-60p4.f	groupI	80.82	219	38	3	927	1142	3642586	3642803	3e-44	185	ok		bassbac-60p4	2	same	121484	1	+
bassbac-52l14.r	groupI	72.08	308	76	3	67	365	3644488	3644794	2e-48	199	ok		bassbac-52l14	2	same	120716	1	+
bassbac-101k17.f	groupI	75.4	752	138	9	1523	2269	3665391	3666100	3e-125	453	ok		bassbac-101k17	2	same	124180	1	+
bassbac-12e24.r	groupI	75.96	445	71	3	600	1020	3684284	3683852	4e-73	280	ok		bassbac-12e24	2	same	87997	-1	+
bassbac-59n2.r	groupI	83.76	197	32	0	496	692	3696591	3696395	6e-53	212	ok		bassbac-59n2	2	same	104836	-1	+
bassbac-8n7.f	groupI	77.2	794	142	6	24	800	3700386	3701157	6e-164	581	ok		bassbac-8n7	2	same	112513	1	+	MAX	bassbac-8n7.f
bassbac-165g3.f	groupI	80.49	405	72	4	1076	1478	3701611	3701212	2e-94	350	ok		bassbac-165g3	2	same	116353	-1	+
bassbac-16c20.r	groupI	83.5	709	104	4	154	853	3706316	3705612	0	702	ok		bassbac-16c20	2	same	121071	-1	+
bassbac-154l3.f	groupI	83.5	709	104	4	154	853	3708285	3707581	0	702	ok		bassbac-154l3	2	same	127442	-1	+		bassbac-154l3.f
bassbac-32i24.r	groupI	86.49	37	5	0	296	332	3737281	3737317	0.012	44	bad		bassbac-32i24	2	same	717	1	+
bassbac-86m11.f	groupI	86.49	37	5	0	273	309	3737281	3737317	0.008	44	bad		bassbac-86m11	2	same	23483582	1	+
bassbac-84j9.f	groupI	88.57	35	4	0	356	390	3737281	3737315	0.006	44	bad		bassbac-84j9	2	same	34	1	-
bassbac-84j9.r	groupI	85.71	35	5	0	360	394	3737281	3737315	0.027	42	bad		bassbac-84j9	2	same	34	1	-
bassbac-170e8.f	groupI	86.49	37	5	0	541	577	3737281	3737317	0.01	44	bad		bassbac-170e8	2	same	23474981	1	-
bassbac-32i24.f	groupI	86.49	37	5	0	1460	1496	3737998	3737962	0.031	44	bad		bassbac-32i24	2	same	717	-1	+
bassbac-79a9.r	groupI	73.31	1993	406	23	1	1931	3744870	3742942	0	1095	ok		bassbac-79a9	2	same	123037	-1	+
bassbac-180f1.f	groupI	68.8	1016	248	17	4770	5756	3748877	3749852	7e-93	347	ok		bassbac-180f1	2	same	38367	1	+
bassbac-104d6.r	groupI	68.8	1016	248	17	4770	5756	3749396	3750371	7e-93	347	ok		bassbac-104d6	2	same	112217	1	+
bassbac-60p4.r	groupI	77.66	273	48	3	356	620	3764070	3763803	3e-45	187	bad		bassbac-60p4	2	same	121484	-1	+
bassbac-52l14.f	groupI	86.86	236	29	2	1306	1539	3765204	3764969	1e-66	258	ok		bassbac-52l14	2	same	120716	-1	+
bassbac-38c21.r	groupI	74.44	626	104	11	991	1602	3766848	3767431	2e-82	310	ok		bassbac-38c21	2	same	101036	1	+
bassbac-101a16.r	groupI	87.31	260	33	0	206	465	3769399	3769658	5e-82	309	ok		bassbac-101a16	2	same	153357	1	+
bassbac-90o14.f	groupI	82.97	505	61	11	1	487	3776430	3776927	7e-110	402	ok		bassbac-90o14	2	same	107637	1	+
bassbac-180f1.r	groupI	86.76	68	9	0	970	1037	3787244	3787177	2e-13	80	ok		bassbac-180f1	2	same	38367	-1	+
bassbac-101k17.r	groupI	70.89	347	70	26	23	358	3789571	3789245	2e-51	206	ok		bassbac-101k17	2	same	124180	-1	+
bassbac-159p5.f	groupI	73.75	259	63	3	735	991	3789620	3789875	2e-38	164	ok		bassbac-159p5	2	same	23291	1	+
bassbac-134m19.f	groupI	73.75	259	63	3	735	991	3789620	3789875	2e-38	164	ok		bassbac-134m19	2	same	134047	1	+
bassbac-135p14.f	groupI	73.75	259	63	3	735	991	3789623	3789878	2e-38	164	ok		bassbac-135p14	2	same	134044	1	+
bassbac-149a13.f	groupI	72.79	147	33	2	53	195	3799438	3799581	1e-13	80	ok		bassbac-149a13	2	same	117288	1	+
bassbac-88m9.r	groupI	72.79	147	33	2	32	174	3799912	3800055	1e-13	80	ok		bassbac-88m9	2	same	104303	1	+
bassbac-88l9.r	groupI	72.79	147	33	2	32	174	3799928	3800071	1e-13	80	ok		bassbac-88l9	2	same	104287	1	+
bassbac-38b7.f	groupI	69.62	823	188	12	1010	1806	3810901	3811687	6e-85	320	ok		bassbac-38b7	2	same	121138	1	+	MAX	bassbac-38b7.f
bassbac-8n7.r	groupI	69.62	823	188	12	1010	1806	3812899	3812113	6e-85	320	ok		bassbac-8n7	2	same	112513	-1	+		bassbac-8n7.r
bassbac-159p5.r	groupI	69.62	823	188	12	1010	1806	3812911	3812125	6e-85	320	ok		bassbac-159p5	2	same	23291	-1	+
bassbac-160c2.r	groupI	87.79	467	47	4	2463	2929	3833103	3833559	1e-119	435	ok		bassbac-160c2	2	same	95291	1	+
bassbac-65l11.f	groupI	76.19	1575	283	27	1032	2573	3835140	3836655	0	930	ok		bassbac-65l11	2	same	135073	1	+
bassbac-157p14.r	groupI	74.8	857	189	8	1262	2115	3861488	3862320	5e-160	569	ok		bassbac-157p14	2	same	102465	1	+
bassbac-104d6.f	groupI	74.8	857	189	8	1262	2115	3861613	3860781	5e-160	569	ok		bassbac-104d6	2	same	112217	-1	+
bassbac-38c21.f	groupI	75.34	661	120	11	2050	2702	3867884	3867259	3e-102	377	ok		bassbac-38c21	2	same	101036	-1	+
bassbac-90o14.r	groupI	84.07	182	13	7	430	608	3884067	3883899	4e-45	185	ok		bassbac-90o14	2	same	107637	-1	+
bassbac-99i4.f	groupI	71.94	777	159	16	3087	3826	3884440	3885194	5e-83	313	ok		bassbac-99i4	2	same	118139	1	+
bassbac-139m8.f	groupI	69.22	1160	268	26	2400	3533	3901073	3902169	6e-95	353	ok		bassbac-139m8	2	same	101729	1	+	MAX	bassbac-139m8.f
bassbac-88l9.f	groupI	77.79	680	113	9	134	789	3904215	3903550	3e-126	456	ok		bassbac-88l9	2	same	104287	-1	+
bassbac-88m9.f	groupI	77.79	680	113	9	134	789	3904215	3903550	3e-126	456	ok		bassbac-88m9	2	same	104303	-1	+
bassbac-105j1.f	groupI	70.54	404	104	2	356	759	3915820	3916208	1e-59	236	ok2		bassbac-105j1	2	same	24624	1	+
bassbac-149a13.r	groupI	70.3	788	160	15	28	804	3916726	3916002	1e-69	267	ok		bassbac-149a13	2	same	117288	-1	+
bassbac-101a16.f	groupI	81.15	382	61	4	1228	1606	3922756	3922383	6e-88	329	ok		bassbac-101a16	2	same	153357	-1	+
bassbac-135p14.r	groupI	76.84	393	63	7	39	420	3923667	3923292	1e-58	229	ok		bassbac-135p14	2	same	134044	-1	+
bassbac-134m19.r	groupI	76.84	393	63	7	77	458	3923667	3923292	2e-58	229	ok		bassbac-134m19	2	same	134047	-1	+
bassbac-160c2.f	groupI	76.96	1350	199	19	94	1426	3928394	3927140	0	827	ok		bassbac-160c2	2	same	95291	-1	+
bassbac-38b7.r	groupI	73.77	957	200	15	44	960	3932039	3931094	2e-146	523	ok		bassbac-38b7	2	same	121138	-1	+		bassbac-38b7.r
bassbac-105j1.r	groupI	92.17	332	25	1	1217	1547	3940444	3940113	4e-120	435	ok		bassbac-105j1	2	same	24624	-1	+
bassbac-136p3.r	groupI	81.63	49	9	0	214	262	3940640	3940688	8e-05	50	bad		bassbac-136p3	2	same	112962	1	+
bassbac-157p14.f	groupI	90.91	88	7	1	81	167	3963953	3963866	4e-21	106	ok2		bassbac-157p14	2	same	102465	-1	+
bassbac-65l11.r	groupI	67.14	210	57	2	629	826	3970213	3970004	3e-13	80	bad		bassbac-65l11	2	same	135073	-1	+
bassbac-147g23.f	groupI	70.5	139	39	1	191	327	3982070	3982208	1e-13	80	ok		bassbac-147g23	2	same	124400	1	+	MAX	bassbac-147g23.f
bassbac-57m22.r	groupI	59.84	874	316	14	194	1053	4001293	4002145	3e-56	223	ok		bassbac-57m22	2	same	84330	1	+
bassbac-99i4.r	groupI	59.84	874	316	14	194	1053	4002579	4001727	3e-56	223	ok		bassbac-99i4	2	same	118139	-1	+
bassbac-139m8.r	groupI	74.90	243	57	3	394	635	4002802	4002563	2e-38	163	ok		bassbac-139m8	2	same	101729	-1	+		bassbac-139m8.r
bassbac-160d13.r	groupI	86.73	211	25	2	2671	2878	4015526	4015736	1e-56	226	ok		bassbac-160d13	2	same	94382	1	+
bassbac-136p3.f	groupI	81	379	63	4	623	999	4053602	4053231	2e-87	328	ok		bassbac-136p3	2	same	112962	-1	+
bassbac-90a20.f	groupI	82.4	267	31	3	788	1039	4068895	4069160	4e-57	226	ok		bassbac-90a20	2	same	111376	1	+
bassbac-57m22.f	groupI	82.59	247	43	0	698	944	4085623	4085377	9e-66	256	bad		bassbac-57m22	2	same	84330	-1	+
bassbac-144k18.r	groupI	81.21	1762	230	28	1591	3334	4089286	4090964	0	1212	ok		bassbac-144k18	2	same	105373	1	+
bassbac-85o20.r	groupI	72.75	400	51	37	30	392	4093040	4093418	2e-61	239	ok		bassbac-85o20	2	same	87243	1	+
bassbac-51e15.r	groupI	82.68	537	88	2	7074	7610	4104806	4105337	6e-149	534	ok		bassbac-51e15	2	same	128948	1	+	MAX	bassbac-51e15.r
bassbac-147g23.r	groupI	75.28	797	179	6	1	797	4106470	4105692	8e-159	564	ok		bassbac-147g23	2	same	124400	-1	+		bassbac-147g23.r
bassbac-160d13.f	groupI	84.15	467	43	5	221	672	4109908	4109458	7e-109	397	ok		bassbac-160d13	2	same	94382	-1	+
bassbac-67l24.r	groupI	88	1242	142	3	1	1239	4138394	4139631	0	1462	ok		bassbac-67l24	2	same	95360	1	+
bassbac-101k6.r	groupI	88	1242	142	3	1	1239	4139744	4140981	0	1462	ok		bassbac-101k6	2	same	109963	1	+
bassbac-104e14.f	groupI	88	1242	142	3	1	1239	4140002	4141239	0	1462	ok		bassbac-104e14	2	same	109701	1	+
bassbac-65d23.f	groupI	83.09	343	51	5	1537	1873	4155837	4156178	4e-82	310	ok		bassbac-65d23	2	same	93854	1	+
bassbac-57c8.f	groupI	77.63	1216	215	18	2652	3843	4166701	4167883	0	811	ok		bassbac-57c8	2	same	123785	1	+
bassbac-90a20.r	groupI	81.01	237	45	0	821	1057	4180271	4180035	1e-57	228	ok		bassbac-90a20	2	same	111376	-1	+
bassbac-85o20.f	groupI	81.01	237	45	0	821	1057	4180283	4180047	1e-57	228	ok		bassbac-85o20	2	same	87243	-1	+
bassbac-138n1.f	groupI	79.93	274	53	1	600	873	4193131	4193402	4e-64	250	ok		bassbac-138n1	2	same	119218	1	+
bassbac-144k18.f	groupI	79.93	274	53	1	600	873	4194659	4194388	4e-64	250	ok		bassbac-144k18	2	same	105373	-1	+
bassbac-119m24.r	groupI	83.95	405	48	3	292	680	4208165	4208568	4e-105	386	ok		bassbac-119m24	2	same	128455	1	+
bassbac-50h20.f	groupI	73.44	64	17	0	1	64	4227227	4227290	0.0004	49	bad		bassbac-50h20	2	same	153440	1	+	MAX	bassbac-50h20.f
bassbac-68a16.r	groupI	72.50	160	35	1	304	454	4228412	4228571	2e-17	93	ok		bassbac-68a16	2	same	143688	1	+
bassbac-67l24.f	groupI	66.02	827	226	15	3186	3986	4233754	4232957	1e-39	169	ok2		bassbac-67l24	2	same	95360	-1	+
bassbac-51e15.f	groupI	66.02	827	226	15	3186	3986	4233754	4232957	1e-39	169	ok2		bassbac-51e15	2	same	128948	-1	+		bassbac-51e15.f
bassbac-1i10.f	groupI	76.26	737	132	9	3979	4711	4242977	4243674	2e-131	475	ok		bassbac-1i10	2	same	127040	1	+
bassbac-65d23.r	groupI	73.39	109	29	0	1	109	4249691	4249583	6e-14	82	ok		bassbac-65d23	2	same	93854	-1	+
bassbac-104e14.r	groupI	73.39	109	29	0	1	109	4249703	4249595	6e-14	82	ok		bassbac-104e14	2	same	109701	-1	+
bassbac-101k6.f	groupI	73.39	109	29	0	1	109	4249707	4249599	6e-14	82	ok		bassbac-101k6	2	same	109963	-1	+
bassbac-125f13.f	groupI	76.5	400	85	1	237	627	4252145	4252544	1e-82	310	ok		bassbac-125f13	2	same	152675	1	+
bassbac-57c8.r	groupI	76.27	236	52	3	445	676	4290486	4290251	2e-40	169	ok		bassbac-57c8	2	same	123785	-1	+
bassbac-37o23.r	groupI	77.6	125	28	0	328	452	4307229	4307353	5e-22	110	bad		bassbac-37o23	2	same	100701	1	+
bassbac-138n1.r	groupI	83.95	162	26	0	31	192	4312349	4312188	1e-41	175	bad		bassbac-138n1	2	same	119218	-1	+
bassbac-100j5.f	groupI	83.95	162	26	0	31	192	4312837	4312998	1e-41	175	bad		bassbac-100j5	2	same	126381	1	+
bassbac-119m24.f	groupI	89.8	294	29	1	1532	1824	4336620	4336327	7e-98	362	ok		bassbac-119m24	2	same	128455	-1	+
bassbac-1i10.r	groupI	74.75	990	158	11	297	1276	4370017	4369110	2e-156	556	ok		bassbac-1i10	2	same	127040	-1	+
bassbac-68a16.f	groupI	86.05	43	6	0	463	505	4372100	4372058	0.0001	50	ok		bassbac-68a16	2	same	143688	-1	+
bassbac-9n11.r	groupI	81.99	1183	156	11	53	1224	4380052	4381188	0	900	ok		bassbac-9n11	2	same	106548	1	+	MAX	bassbac-9n11.r
bassbac-50h20.r	groupI	81.99	1183	156	11	53	1224	4380667	4379531	0	900	ok		bassbac-50h20	2	same	153440	-1	+		bassbac-50h20.r
bassbac-27k20.f	groupI	93.1	377	26	0	437	813	4397940	4398316	2e-144	516	ok		bassbac-27k20	2	same	110255	1	+
bassbac-125f13.r	groupI	82.95	346	58	1	1265	1609	4404820	4404475	3e-95	353	ok		bassbac-125f13	2	same	152675	-1	+
bassbac-37o23.f	groupI	81.41	1700	255	15	1248	2927	4407930	4406272	0	1474	bad		bassbac-37o23	2	same	100701	-1	+
bassbac-100j5.r	groupI	74.46	505	113	3	1390	1893	4439218	4438729	8e-90	336	ok		bassbac-100j5	2	same	126381	-1	+
bassbac-119n23.f	groupI	75.27	655	148	3	1635	2280	4456412	4457061	2e-133	481	ok		bassbac-119n23	2	same	9340	1	+
bassbac-105n18.r	groupI	75.27	655	148	3	1635	2280	4457842	4458491	2e-133	481	ok		bassbac-105n18	2	same	108770	1	+	MAX	bassbac-105n18.r
bassbac-119n23.r	groupI	74.90	247	62	0	1	247	4465752	4465506	2e-48	196	ok		bassbac-119n23	2	same	9340	-1	+
bassbac-9n11.f	groupI	79.39	296	40	2	163	437	4486600	4486305	1e-57	228	ok		bassbac-9n11	2	same	106548	-1	+		bassbac-9n11.f
bassbac-27k20.r	groupI	75.57	479	101	5	30	506	4508195	4507731	4e-85	320	ok		bassbac-27k20	2	same	110255	-1	+
bassbac-40b15.r	groupI	75.57	479	101	5	30	506	4508243	4508707	4e-85	320	ok		bassbac-40b15	2	same	108590	1	+	MAX	bassbac-40b15.r
bassbac-105n18.f	groupI	72.61	241	63	3	582	821	4566612	4566374	2e-32	145	ok		bassbac-105n18	2	same	108770	-1	+		bassbac-105n18.f
bassbac-13j13.r	groupI	77.78	54	12	0	149	202	4570704	4570757	0.0004	49	bad		bassbac-13j13	2	same	124164	1	+
bassbac-62p1.r	groupI	78.07	269	54	1	227	495	4571683	4571946	4e-57	225	ok		bassbac-62p1	2	same	117960	1	+
bassbac-50g7.r	groupI	73.8	229	58	2	716	944	4578634	4578860	2e-35	155	ok		bassbac-50g7	2	same	110978	1	+
bassbac-60m9.f	groupI	84.3	121	16	1	1868	1988	4595146	4595263	6e-25	120	ok		bassbac-60m9	2	same	113195	1	+
bassbac-135f20.f	groupI	84.3	121	16	1	1868	1988	4596363	4596480	6e-25	120	ok		bassbac-135f20	2	same	103212	1	+
bassbac-36l19.r	groupI	84.3	121	16	1	1868	1988	4596564	4596681	6e-25	120	ok		bassbac-36l19	2	same	111788	1	+
bassbac-173o7.f	groupI	72.39	1246	274	20	3286	4509	4601385	4602582	6e-174	616	ok		bassbac-173o7	2	same	128079	1	+	MAX	bassbac-173o7.f
bassbac-40b15.f	groupI	80.23	344	53	3	1450	1792	4616833	4616504	5e-74	283	ok		bassbac-40b15	2	same	108590	-1	+		bassbac-40b15.f
bassbac-83a23.r	groupI	80.47	599	90	9	6204	6779	4641687	4642281	2e-120	439	ok		bassbac-83a23	2	same	93971	1	+
bassbac-78e24.r	groupI	80.47	599	90	9	6204	6779	4641705	4642299	2e-120	439	ok		bassbac-78e24	2	same	111178	1	+
bassbac-50g7.f	groupI	71.52	158	35	4	1209	1364	4689612	4689463	1e-07	61	bad		bassbac-50g7	2	same	110978	-1	+
bassbac-62p1.f	groupI	71.52	158	35	4	1209	1364	4689643	4689494	1e-07	61	bad		bassbac-62p1	2	same	117960	-1	+
bassbac-13j13.f	groupI	73.42	301	72	3	1721	2015	4694868	4694570	2e-39	168	ok		bassbac-13j13	2	same	124164	-1	+
bassbac-78b20.r	groupI	84.62	143	13	8	379	517	4698334	4698471	3e-35	152	ok		bassbac-78b20	2	same	95489	1	+
bassbac-103c22.f	groupI	78.39	273	45	4	1093	1357	4698852	4699118	2e-45	188	bad		bassbac-103c22	2	same	115422	1	+
bassbac-135f20.r	groupI	78.39	273	45	4	1093	1357	4699575	4699309	2e-45	188	bad		bassbac-135f20	2	same	103212	-1	+
bassbac-18c3.f	groupI	79.05	296	46	5	1295	1578	4701991	4702282	7e-48	196	ok		bassbac-18c3	2	same	114952	1	+	MAX	bassbac-18c3.f
bassbac-60m9.r	groupI	84.14	1242	144	19	5012	6225	4708341	4707125	0	1098	ok2		bassbac-60m9	2	same	113195	-1	+
bassbac-36l19.f	groupI	84.14	1242	144	19	5012	6225	4708352	4707136	0	1098	ok2		bassbac-36l19	2	same	111788	-1	+
bassbac-173o7.r	groupI	68.71	342	103	3	122	462	4729464	4729126	1e-46	190	ok		bassbac-173o7	2	same	128079	-1	+		bassbac-173o7.r
bassbac-83a23.f	groupI	72.98	581	121	6	999	1548	4735658	4735083	1e-84	320	ok		bassbac-83a23	2	same	93971	-1	+
bassbac-78e24.f	groupI	79.44	287	47	5	4174	4459	4752883	4752608	4e-48	198	ok		bassbac-78e24	2	same	111178	-1	+
bassbac-80o3.r	groupI	70.83	336	89	8	130	458	4766186	4766519	4e-33	145	ok		bassbac-80o3	2	same	91892	1	+
bassbac-69m4.f	groupI	82.76	116	17	1	639	751	4782630	4782745	5e-14	82	ok		bassbac-69m4	2	same	100548	1	+
bassbac-90g17.r	groupI	82.76	116	17	1	639	751	4782630	4782745	5e-14	82	ok		bassbac-90g17	2	same	110838	1	+
bassbac-162h9.f	groupI	78.04	1002	172	17	140	1130	4793651	4794615	0	700	ok		bassbac-162h9	2	same	103542	1	+
bassbac-78b20.f	groupI	78.04	1002	172	17	140	1130	4793823	4792859	0	700	ok		bassbac-78b20	2	same	95489	-1	+
bassbac-27n22.r	groupI	78.5	293	54	2	227	518	4811431	4811715	1e-59	236	ok		bassbac-27n22	2	same	119403	1	+	MAX	bassbac-27n22.r
bassbac-103c22.r	groupI	78.5	293	54	2	227	518	4814274	4813990	1e-59	236	ok		bassbac-103c22	2	same	115422	-1	+
bassbac-18c3.r	groupI	87.81	320	28	5	65	381	4816943	4816632	2e-87	328	ok		bassbac-18c3	2	same	114952	-1	+		bassbac-18c3.r
bassbac-134i21.r	groupI	85.63	174	22	1	9	182	4850311	4850481	2e-44	185	ok		bassbac-134i21	2	same	103348	1	+
bassbac-80o3.f	groupI	76.37	182	42	1	976	1156	4858078	4857897	3e-32	144	ok		bassbac-80o3	2	same	91892	-1	+
bassbac-168d1.r	groupI	71.63	141	35	1	299	434	4863879	4864019	1e-14	84	ok		bassbac-168d1	2	same	116414	1	+
bassbac-69m4.r	groupI	91.03	368	31	2	2393	2759	4883178	4882812	2e-127	461	ok		bassbac-69m4	2	same	100548	-1	+
bassbac-90g17.f	groupI	70.96	551	135	10	1029	1570	4893468	4892934	6e-63	247	ok		bassbac-90g17	2	same	110838	-1	+
bassbac-162h9.r	groupI	79.93	269	52	1	1513	1781	4897193	4896927	1e-62	245	ok		bassbac-162h9	2	same	103542	-1	+
bassbac-120o10.f	groupI	79.17	96	18	1	82	177	4903806	4903899	3e-13	79	ok		bassbac-120o10	2	same	101149	1	+
bassbac-177h11.f	groupI	77.46	661	87	7	3891	4545	4923184	4923788	6e-113	413	ok		bassbac-177h11	2	same	111368	1	+	MAX	bassbac-177h11.f
bassbac-27n22.f	groupI	90.13	152	15	0	128	279	4930834	4930683	2e-47	194	ok		bassbac-27n22	2	same	119403	-1	+		bassbac-27n22.f
bassbac-97k22.f	groupI	74.19	62	16	0	537	598	4948789	4948728	0.0004	49	bad		bassbac-97k22	2	same	15876522	-1	-
bassbac-134i21.f	groupI	72.08	197	51	3	1057	1252	4953659	4953466	1e-19	103	ok		bassbac-134i21	2	same	103348	-1	+
bassbac-49o2.f	groupI	79.49	78	16	0	249	326	4971819	4971896	1e-10	74	bad		bassbac-49o2	2	same	16041115	1	-
bassbac-168d1.f	groupI	82.19	292	48	3	1467	1757	4980293	4980005	1e-69	269	ok		bassbac-168d1	2	same	116414	-1	+
bassbac-55h3.f	groupI	65.58	642	193	7	1564	2183	4990906	4991541	1e-61	242	ok		bassbac-55h3	2	same	85242	1	+
bassbac-21f22.r	groupI	65.58	642	193	7	1564	2183	4991321	4991956	1e-61	242	ok		bassbac-21f22	2	same	98521	1	+
bassbac-65i17.r	groupI	79.07	258	49	3	1	255	5002245	5001990	6e-52	207	ok		bassbac-65i17	2	same	92530	-1	-
bassbac-120o10.r	groupI	71.59	264	67	1	1391	1654	5004955	5004700	4e-37	161	ok		bassbac-120o10	2	same	101149	-1	+
bassbac-179d1.f	groupI	71.59	264	67	1	1391	1654	5005085	5005340	4e-37	161	ok		bassbac-179d1	2	same	93319	1	+	MAX	bassbac-179d1.f
bassbac-54c13.r	groupI	86.57	67	8	1	79	144	5026827	5026761	2e-10	69	bad		bassbac-54c13	2	same	22718159	-1	-
bassbac-177h11.r	groupI	88.8	241	25	2	1527	1765	5034552	5034312	8e-73	278	ok		bassbac-177h11	2	same	111368	-1	+		bassbac-177h11.r
bassbac-55h3.r	groupI	74.25	233	49	2	299	526	5076148	5075922	2e-31	141	ok		bassbac-55h3	2	same	85242	-1	+
bassbac-18o6.f	groupI	70.09	799	209	9	1093	1876	5089765	5090548	2e-104	385	ok		bassbac-18o6	2	same	98638	1	+	MAX	bassbac-18o6.f
bassbac-21f22.f	groupI	70.09	799	209	9	1093	1876	5089842	5089059	2e-104	385	ok		bassbac-21f22	2	same	98521	-1	+
bassbac-65i17.f	groupI	72.86	597	125	4	4099	4681	5094520	5093947	7e-94	350	ok		bassbac-65i17	2	same	92530	-1	-
bassbac-179d1.r	groupI	79.61	206	26	4	1	202	5098404	5098211	1e-30	137	ok		bassbac-179d1	2	same	93319	-1	+		bassbac-179d1.r
bassbac-28n13.f	groupI	73.14	510	76	46	1	501	5111148	5111605	4e-85	318	ok		bassbac-28n13	2	same	102529	1	+	MAX	bassbac-28n13.f
bassbac-20n23.f	groupI	73.71	232	47	6	520	748	5126852	5127072	3e-21	106	ok		bassbac-20n23	2	same	81845	1	+
bassbac-18o6.r	groupI	76.74	344	80	0	40	383	5188403	5188060	1e-77	293	ok		bassbac-18o6	2	same	98638	-1	+		bassbac-18o6.r
bassbac-76g9.r	groupI	77.42	341	65	3	4455	4794	5204761	5205090	3e-63	248	bad		bassbac-76g9	2	same	48598	1	+
bassbac-20n23.r	groupI	72.71	535	123	9	1168	1688	5208697	5208172	2e-72	277	ok		bassbac-20n23	2	same	81845	-1	+
bassbac-147m3.f	groupI	70.13	231	63	3	166	391	5213448	5213677	3e-24	115	ok		bassbac-147m3	2	same	69522	1	+
bassbac-97e23.r	groupI	70.13	231	63	3	166	391	5213481	5213710	3e-24	115	ok		bassbac-97e23	2	same	78352	1	+	MAX	bassbac-97e23.r
bassbac-28n13.r	groupI	70.13	231	63	3	166	391	5213677	5213448	3e-24	115	ok		bassbac-28n13	2	same	102529	-1	+		bassbac-28n13.r
bassbac-98g14.r	groupI	72.36	322	71	7	273	592	5214086	5214391	3e-33	145	ok		bassbac-98g14	2	same	77844	1	+
bassbac-165g11.f	groupI	72.36	322	71	7	273	592	5214086	5214391	3e-33	145	ok		bassbac-165g11	2	same	92623	1	+	MAX	bassbac-165g11.f
bassbac-129a14.f	groupI	79.31	58	12	0	289	346	5216364	5216421	4e-06	55	bad		bassbac-129a14	2	same	54641	1	+
bassbac-2p13.f	groupI	85.98	264	34	2	878	1140	5226644	5226905	2e-73	282	ok		bassbac-2p13	2	same	79957	1	+
bassbac-76g9.f	groupI	77.69	1080	168	16	3355	4411	5253359	5252330	0	706	ok		bassbac-76g9	2	same	48598	-1	+
bassbac-129a14.r	groupI	77.47	182	35	3	35	214	5271005	5270828	2e-27	126	ok		bassbac-129a14	2	same	54641	-1	+
bassbac-147m3.r	groupI	73.07	557	127	7	1665	2216	5282970	5282432	6e-85	320	ok		bassbac-147m3	2	same	69522	-1	+
bassbac-13h6.f	groupI	72.98	433	99	7	307	728	5287693	5287268	7e-59	232	ok		bassbac-13h6	2	same	8908154	-1	-
bassbac-97e23.f	groupI	73.86	153	26	3	360	511	5291833	5291694	6e-11	71	ok		bassbac-97e23	2	same	78352	-1	+		bassbac-97e23.f
bassbac-98g14.f	groupI	69.40	366	49	43	299	649	5291930	5291613	3e-42	175	ok		bassbac-98g14	2	same	77844	-1	+
bassbac-2p13.r	groupI	71.03	756	175	16	1	746	5306601	5305880	7e-82	309	ok		bassbac-2p13	2	same	79957	-1	+
bassbac-77g1.r	groupI	64.49	138	49	0	8	145	5306671	5306808	7e-09	65	bad		bassbac-77g1	2	same	90405	1	+	MAX	bassbac-77g1.r
bassbac-165g11.r	groupI	71.03	756	175	16	1	746	5306709	5305988	7e-82	309	ok		bassbac-165g11	2	same	92623	-1	+		bassbac-165g11.r
bassbac-161j4.f	groupI	89.53	191	17	3	140	329	5315244	5315432	5e-61	237	ok		bassbac-161j4	2	same	135040	1	+
bassbac-152l13.f	groupI	76.95	486	99	6	58	536	5330204	5330683	3e-93	347	ok		bassbac-152l13	2	same	154213	1	+
bassbac-104p3.f	groupI	77.92	1739	260	22	590	2243	5377685	5379384	0	1179	ok		bassbac-104p3	2	same	157678	1	+	MAX	bassbac-104p3.f
bassbac-77g1.f	groupI	89.47	665	51	5	1	646	5397076	5396412	0	763	ok		bassbac-77g1	2	same	90405	-1	+		bassbac-77g1.f
bassbac-37p14.r	groupI	84.97	672	75	7	596	1245	5397299	5397966	5e-176	621	ok		bassbac-37p14	2	same	125651	1	+
bassbac-62m5.r	groupI	71.63	765	117	75	1	739	5419623	5420313	9e-124	446	ok		bassbac-62m5	2	same	127262	1	+
bassbac-161j4.r	groupI	81.36	1062	165	11	1	1031	5450284	5449225	0	876	ok		bassbac-161j4	2	same	135040	-1	+
bassbac-152l13.r	groupI	88.68	106	5	3	1	105	5484417	5484318	5e-27	125	ok		bassbac-152l13	2	same	154213	-1	+
bassbac-80l15.f	groupI	84.46	682	47	8	913	1566	5484518	5485168	2e-166	589	ok		bassbac-80l15	2	same	113781	1	+
bassbac-37p14.f	groupI	85.5	131	19	0	1	131	5522950	5522820	9e-34	148	bad		bassbac-37p14	2	same	125651	-1	+
bassbac-49o23.r	groupI	73.75	838	181	10	10760	11570	5530856	5531681	4e-132	478	ok		bassbac-49o23	2	same	105512	1	+	MAX	bassbac-49o23.r
bassbac-104p3.r	groupI	73.75	838	181	10	10760	11570	5535363	5534538	4e-132	478	ok		bassbac-104p3	2	same	157678	-1	+		bassbac-104p3.r
bassbac-132p10.r	groupI	65.33	150	52	0	1891	2040	5540851	5541000	4e-11	74	bad		bassbac-132p10	2	same	1958084	1	+
bassbac-62m5.f	groupI	78.15	842	180	4	787	1625	5546885	5546045	0	714	ok		bassbac-62m5	2	same	127262	-1	+
bassbac-5n13.f	groupI	86.12	2269	312	1	1	2266	5584497	5586765	0	2521	ok		bassbac-5n13	2	same	97564	1	+
bassbac-3n1.r	groupI	82.61	46	8	0	663	708	5590760	5590805	0.0006	49	bad		bassbac-3n1	2	same	117672	1	+
bassbac-169d22.r	groupI	82.61	46	8	0	35	80	5590962	5591007	0.0004	49	bad		bassbac-169d22	2	same	2276742	1	-
bassbac-80l15.r	groupI	84.15	284	33	7	474	749	5598299	5598020	7e-60	234	ok		bassbac-80l15	2	same	113781	-1	+
bassbac-128i17.r	groupI	77.85	158	33	2	640	796	5602695	5602851	1e-25	122	ok		bassbac-128i17	2	same	96478	1	+
bassbac-8i5.r	groupI	74.87	378	87	5	40	416	5622575	5622945	1e-65	255	ok		bassbac-8i5	2	same	91602	1	+
bassbac-52h9.f	groupI	73.17	287	56	6	257	540	5624684	5624952	1e-28	131	ok		bassbac-52h9	2	same	80436	1	+
bassbac-56j16.r	groupI	73.17	287	56	6	257	540	5624684	5624952	1e-28	131	ok		bassbac-56j16	2	same	90851	1	+
bassbac-85m4.f	groupI	70.99	855	188	16	1124	1944	5634806	5635634	5e-92	343	ok		bassbac-85m4	2	same	92425	1	+	MAX	bassbac-85m4.f
bassbac-49o23.f	groupI	70.99	855	188	16	1124	1944	5636368	5635540	5e-92	343	ok		bassbac-49o23	2	same	105512	-1	+		bassbac-49o23.f
bassbac-49j20.f	groupI	71.28	571	119	9	1077	1645	5661097	5661624	3e-48	198	ok		bassbac-49j20	2	same	68396	1	+
bassbac-22l5.f	groupI	76.07	1283	216	26	3508	4732	5671239	5672488	0	708	ok		bassbac-22l5	2	same	111959	1	+
bassbac-105j20.r	groupI	76.07	1283	216	26	3508	4732	5672755	5674004	0	708	ok		bassbac-105j20	2	same	116619	1	+
bassbac-5n13.r	groupI	76.78	323	61	3	590	911	5682061	5681752	5e-54	217	ok		bassbac-5n13	2	same	97564	-1	+
bassbac-52d11.r	groupI	93.57	280	18	0	2738	3017	5696401	5696680	2e-105	388	ok		bassbac-52d11	2	same	103496	1	+
bassbac-103m22.f	groupI	93.57	280	18	0	2738	3017	5696401	5696680	2e-105	388	ok		bassbac-103m22	2	same	109614	1	+
bassbac-128i17.f	groupI	91.6	250	21	0	1581	1830	5699173	5698924	2e-88	331	ok		bassbac-128i17	2	same	96478	-1	+
bassbac-52h9.r	groupI	92.57	175	13	0	526	700	5705120	5704946	3e-60	237	ok		bassbac-52h9	2	same	80436	-1	+
bassbac-3n1.f	groupI	72.81	434	94	7	176	593	5708432	5708007	4e-56	221	ok		bassbac-3n1	2	same	117672	-1	+
bassbac-4i1.r	groupI	68.42	76	24	0	120	195	5708820	5708895	0.005	46	ok		bassbac-4i1	2	same	98272	1	+
bassbac-8i5.f	groupI	74.63	272	51	5	763	1016	5714177	5713906	2e-32	145	ok		bassbac-8i5	2	same	91602	-1	+
bassbac-34i17.r	groupI	74.63	272	51	5	763	1016	5714642	5714913	2e-32	145	ok		bassbac-34i17	2	same	91345	1	+
bassbac-56j16.f	groupI	72.44	577	104	9	403	974	5715535	5715009	4e-65	253	ok		bassbac-56j16	2	same	90851	-1	+
bassbac-49c1.r	groupI	72.44	577	104	9	403	974	5715687	5716213	4e-65	253	ok		bassbac-49c1	2	same	90373	1	+
bassbac-138c20.r	groupI	81.76	307	46	2	530	835	5719143	5719440	4e-73	278	ok		bassbac-138c20	2	same	104659	1	+
bassbac-67b16.r	groupI	81.76	307	46	2	530	835	5719156	5719453	4e-73	278	ok		bassbac-67b16	2	same	94329	1	+
bassbac-35m23.f	groupI	76.33	338	66	6	335	669	5723322	5723648	2e-53	213	ok		bassbac-35m23	2	same	103989	1	+	MAX	bassbac-35m23.f
bassbac-85m4.r	groupI	75	200	48	2	228	427	5727231	5727034	1e-29	134	ok		bassbac-85m4	2	same	92425	-1	+		bassbac-85m4.r
bassbac-49j20.r	groupI	87.86	585	25	7	1806	2385	5729493	5728950	2e-151	540	ok		bassbac-49j20	2	same	68396	-1	+
bassbac-83o22.f	groupI	75.46	1308	261	13	1523	2817	5749405	5750665	0	852	ok		bassbac-83o22	2	same	112606	1	+
bassbac-66b5.r	groupI	81.44	1412	256	1	44	1455	5759702	5761107	0	1386	ok		bassbac-66b5	2	same	93179	1	+
bassbac-173f8.r	groupI	81.44	1412	256	1	44	1455	5759791	5761196	0	1386	ok		bassbac-173f8	2	same	113143	1	+
bassbac-24k7.r	groupI	83.48	224	36	1	18	241	5766301	5766523	2e-58	229	ok		bassbac-24k7	2	same	86580	1	+
bassbac-48n8.r	groupI	83.48	224	36	1	18	241	5766692	5766914	2e-58	229	ok		bassbac-48n8	2	same	92044	1	+
bassbac-22l5.r	groupI	90.5	242	23	0	3259	3500	5783198	5782957	2e-82	312	ok		bassbac-22l5	2	same	111959	-1	+
bassbac-71i19.f	groupI	90.5	242	23	0	3259	3500	5785803	5786044	2e-82	312	ok		bassbac-71i19	2	same	117749	1	+
bassbac-105j20.f	groupI	78.07	269	54	1	2712	2975	5789374	5789106	2e-56	225	ok		bassbac-105j20	2	same	116619	-1	+
bassbac-51e5.f	groupI	77.61	67	15	0	1081	1147	5795175	5795109	3e-07	60	bad		bassbac-51e5	2	same	7407499	-1	-
bassbac-159o19.r	groupI	74.24	66	17	0	1092	1157	5795955	5796020	0.0002	52	bad		bassbac-159o19	2	same	19920442	1	-
bassbac-40b24.f	groupI	80.86	209	40	0	34	242	5795959	5796167	2e-51	206	ok		bassbac-40b24	2	same	107596	1	+
bassbac-52d11.f	groupI	86.02	93	13	0	1630	1722	5799897	5799805	2e-21	107	ok		bassbac-52d11	2	same	103496	-1	+
bassbac-28h1.f	groupI	74.36	1049	239	8	2099	3131	5805731	5806765	0	689	ok		bassbac-28h1	2	same	118807	1	+
bassbac-34i17.f	groupI	74.36	1049	239	8	2099	3131	5805987	5804953	0	689	ok		bassbac-34i17	2	same	91345	-1	+
bassbac-103m22.r	groupI	82.84	268	40	4	141	402	5806015	5805748	4e-61	239	ok		bassbac-103m22	2	same	109614	-1	+
bassbac-49c1.f	groupI	82.84	268	40	4	141	402	5806060	5805793	4e-61	239	ok		bassbac-49c1	2	same	90373	-1	+
bassbac-4i1.f	groupI	74.36	1049	239	8	2099	3131	5807092	5806058	0	689	ok		bassbac-4i1	2	same	98272	-1	+
bassbac-67b16.f	groupI	83.08	201	24	7	437	636	5813485	5813294	7e-51	204	ok		bassbac-67b16	2	same	94329	-1	+
bassbac-127c3.f	groupI	72.51	844	140	20	2497	3315	5823764	5824540	3e-67	261	ok		bassbac-127c3	2	same	118168	1	+	MAX	bassbac-127c3.f
bassbac-138c20.f	groupI	84.55	233	20	12	432	663	5823802	5823585	3e-63	245	ok		bassbac-138c20	2	same	104659	-1	+
bassbac-35m23.r	groupI	72.51	844	140	20	2497	3315	5827311	5826535	3e-67	261	ok		bassbac-35m23	2	same	103989	-1	+		bassbac-35m23.r
bassbac-98a14.f	groupI	73.53	933	186	13	1383	2280	5841131	5842037	1e-157	561	ok		bassbac-98a14	2	same	109409	1	+
bassbac-62f10.r	groupI	73.53	933	186	13	1383	2280	5841155	5842061	1e-157	561	ok		bassbac-62f10	2	same	130464	1	+
bassbac-24k7.f	groupI	77.2	250	42	7	1367	1611	5852881	5852642	2e-30	137	ok		bassbac-24k7	2	same	86580	-1	+
bassbac-66b5.f	groupI	77.2	250	42	7	1367	1611	5852881	5852642	2e-30	137	ok		bassbac-66b5	2	same	93179	-1	+
bassbac-168p6.r	groupI	74.16	89	13	9	342	425	5853010	5853093	5e-09	65	ok		bassbac-168p6	2	same	115634	1	+
bassbac-98f6.f	groupI	76.3	920	176	9	825	1731	5854676	5855566	3e-164	583	ok		bassbac-98f6	2	same	147346	1	+
bassbac-48n8.f	groupI	75.57	393	91	2	73	465	5858736	5858349	1e-80	304	ok		bassbac-48n8	2	same	92044	-1	+
bassbac-64j6.f	groupI	82.3	1932	321	7	1522	3448	5859829	5861744	0	1881	ok		bassbac-64j6	2	same	128865	1	+
bassbac-72l10.f	groupI	82.3	1932	321	7	1522	3448	5859842	5861757	0	1881	ok		bassbac-72l10	2	same	134653	1	+
bassbac-96m9.f	groupI	82.3	1932	321	7	1522	3448	5860754	5862669	0	1881	ok		bassbac-96m9	2	same	126002	1	+
bassbac-83o22.r	groupI	82.3	1932	321	7	1522	3448	5862011	5860096	0	1881	ok		bassbac-83o22	2	same	112606	-1	+
bassbac-39m4.f	groupI	82.3	1932	321	7	1522	3448	5862309	5864224	0	1881	ok		bassbac-39m4	2	same	132191	1	+
bassbac-172h23.r	groupI	63.58	151	51	1	454	604	5870400	5870546	5e-05	52	ok2		bassbac-172h23	2	same	118574	1	+
bassbac-173f8.f	groupI	72.93	639	137	12	189	815	5872934	5872320	2e-82	310	ok		bassbac-173f8	2	same	113143	-1	+
bassbac-84j20.r	groupI	72.93	639	137	12	189	815	5873031	5873645	2e-82	310	ok		bassbac-84j20	2	same	104650	1	+
bassbac-64h24.f	groupI	92.91	141	10	0	53	193	5899321	5899461	6e-47	193	ok		bassbac-64h24	2	same	113284	1	+
bassbac-71i19.r	groupI	88.32	137	16	0	1811	1947	5903552	5903416	5e-39	168	bad		bassbac-71i19	2	same	117749	-1	+
bassbac-40b24.r	groupI	88.32	137	16	0	1811	1947	5903555	5903419	5e-39	168	bad		bassbac-40b24	2	same	107596	-1	+
bassbac-133h24.r	groupI	75.43	232	29	22	305	529	5905626	5905836	2e-39	166	ok		bassbac-133h24	2	same	106979	1	+
bassbac-37c9.r	groupI	75.8	219	43	3	679	887	5913225	5913443	1e-31	141	ok		bassbac-37c9	2	same	127713	1	+	MAX	bassbac-37c9.r
bassbac-28h1.r	groupI	82.09	201	36	0	1669	1869	5924538	5924338	3e-49	201	ok		bassbac-28h1	2	same	118807	-1	+
bassbac-127c3.r	groupI	84.44	90	14	0	1166	1255	5941932	5941843	9e-19	99	ok		bassbac-127c3	2	same	118168	-1	+		bassbac-127c3.r
bassbac-98a14.r	groupI	92.52	147	11	0	1062	1208	5950540	5950394	6e-49	199	bad		bassbac-98a14	2	same	109409	-1	+
bassbac-130h22.r	groupI	85.61	264	22	2	1238	1485	5968410	5968673	3e-66	258	ok		bassbac-130h22	2	same	125675	1	+
bassbac-168p6.f	groupI	85.61	264	22	2	1238	1485	5968644	5968381	3e-66	258	ok		bassbac-168p6	2	same	115634	-1	+
bassbac-62f10.f	groupI	71.57	401	86	7	283	673	5971619	5971237	5e-40	169	ok		bassbac-62f10	2	same	130464	-1	+
bassbac-89l6.r	groupI	88.66	247	27	1	280	525	5971912	5972158	9e-78	294	ok		bassbac-89l6	2	same	122189	1	+
bassbac-24d18.f	groupI	75.66	152	31	2	2012	2159	5973320	5973469	1e-18	99	bad		bassbac-24d18	2	same	113487	1	+
bassbac-84j20.f	groupI	79.15	662	122	3	4412	5072	5977681	5977035	4e-158	564	bad		bassbac-84j20	2	same	104650	-1	+
bassbac-96m9.r	groupI	75.57	962	160	15	5	966	5986756	5985870	2e-148	530	ok		bassbac-96m9	2	same	126002	-1	+
bassbac-64j6.r	groupI	85.02	287	43	0	2951	3237	5988694	5988408	6e-85	320	bad		bassbac-64j6	2	same	128865	-1	+
bassbac-172h23.f	groupI	78.49	437	49	34	110	537	5988974	5988574	1e-97	359	ok		bassbac-172h23	2	same	118574	-1	+
bassbac-72l10.r	groupI	70.54	499	95	10	2091	2553	5994495	5994013	4e-38	164	bad		bassbac-72l10	2	same	134653	-1	+
bassbac-39m4.r	groupI	70.54	499	95	10	2091	2553	5994500	5994018	4e-38	164	bad		bassbac-39m4	2	same	132191	-1	+
bassbac-98f6.r	groupI	89.95	617	60	2	1787	2401	6002022	6001406	0	763	ok		bassbac-98f6	2	same	147346	-1	+
bassbac-133h24.f	groupI	84.77	151	17	2	1500	1647	6012605	6012458	1e-31	142	bad		bassbac-133h24	2	same	106979	-1	+
bassbac-64h24.r	groupI	84.77	151	17	2	1500	1647	6012605	6012458	1e-31	142	bad		bassbac-64h24	2	same	113284	-1	+
bassbac-11o8.f	groupI	74.21	946	187	13	2024	2941	6016956	6017872	4e-156	556	ok		bassbac-11o8	2	same	111578	1	+	MAX	bassbac-11o8.f
bassbac-37c9.f	groupI	80.11	186	25	2	1780	1954	6040938	6040754	2e-20	104	ok		bassbac-37c9	2	same	127713	-1	+		bassbac-37c9.f
bassbac-14p11.r	groupI	80.11	186	25	2	1780	1954	6041423	6041607	2e-20	104	ok		bassbac-14p11	2	same	97382	1	+
bassbac-170k23.r	groupI	72.45	530	101	10	821	1331	6046555	6047058	1e-57	228	ok		bassbac-170k23	2	same	122843	1	+
bassbac-24d18.r	groupI	73.50	117	29	2	38	153	6086807	6086692	4e-10	69	ok		bassbac-24d18	2	same	113487	-1	+
bassbac-130h22.f	groupI	69.97	586	74	68	1	556	6094085	6093572	3e-75	285	ok		bassbac-130h22	2	same	125675	-1	+
bassbac-89l6.f	groupI	74.62	197	45	2	100	291	6094101	6093905	3e-28	131	ok		bassbac-89l6	2	same	122189	-1	+
bassbac-105g10.f	groupI	74.50	200	37	3	294	491	6094344	6094531	9e-23	110	ok		bassbac-105g10	2	same	125051	1	+
bassbac-55h22.r	groupI	75.94	187	43	1	420	604	6115953	6116139	3e-32	142	ok		bassbac-55h22	2	same	139717	1	+	MAX	bassbac-55h22.r
bassbac-11o8.r	groupI	81.25	368	67	1	885	1252	6128534	6128169	5e-96	356	ok		bassbac-11o8	2	same	111578	-1	+		bassbac-11o8.r
bassbac-14p11.f	groupI	86.99	246	32	0	2670	2915	6138805	6138560	6e-76	290	ok		bassbac-14p11	2	same	97382	-1	+
bassbac-61k21.r	groupI	78.99	119	23	2	1535	1653	6153290	6153174	2e-16	91	bad		bassbac-61k21	2	same	17957699	-1	-
bassbac-170k23.f	groupI	71.64	134	20	10	107	223	6169398	6169266	3e-13	79	ok		bassbac-170k23	2	same	122843	-1	+
bassbac-18l21.r	groupI	77.36	53	12	0	10	62	6173438	6173490	0.002	47	bad		bassbac-18l21	2	same	9476549	1	-
bassbac-153l24.f	groupI	80.65	62	12	0	662	723	6192655	6192594	2e-07	61	bad		bassbac-153l24	2	same	9826548	-1	-
bassbac-73b10.r	groupI	76.72	378	76	3	1040	1417	6194064	6194429	4e-69	266	ok		bassbac-73b10	2	same	90318	1	+
bassbac-79c14.f	groupI	65.41	318	88	4	1	318	6197787	6198082	2e-35	153	ok		bassbac-79c14	2	same	87527	1	+	MAX	bassbac-79c14.f
bassbac-105g10.r	groupI	82.46	57	10	0	44	100	6219395	6219339	2e-07	60	ok		bassbac-105g10	2	same	125051	-1	+
bassbac-55h22.f	groupI	90.23	133	12	1	1	132	6255670	6255538	2e-40	169	ok		bassbac-55h22	2	same	139717	-1	+		bassbac-55h22.f
bassbac-73b10.f	groupI	89.73	146	15	0	1274	1419	6284382	6284237	2e-33	148	ok		bassbac-73b10	2	same	90318	-1	+
bassbac-79c14.r	groupI	89.73	146	15	0	1274	1419	6285314	6285169	2e-33	148	ok		bassbac-79c14	2	same	87527	-1	+	Contig End	bassbac-79c14.r
bassbac-141l24.f	groupI	86.64	277	37	0	703	979	6345884	6346160	2e-86	323	ok		bassbac-141l24	2	same	52169	1	+	Contig Start	bassbac-141l24.f
bassbac-101l19.f	groupI	74.19	62	16	0	99	160	6363126	6363187	0.0004	49	bad		bassbac-101l19	2	same	7830	1	+
bassbac-98f2.r	groupI	81.99	272	49	0	62	333	6370491	6370762	4e-72	277	ok		bassbac-98f2	2	same	90029	1	+	MAX	bassbac-98f2.r
bassbac-101l19.r	groupI	81.99	272	49	0	62	333	6370956	6370685	4e-72	277	ok		bassbac-101l19	2	same	7830	-1	+
bassbac-141l24.r	groupI	81.5	227	39	3	1503	1728	6398053	6397829	6e-49	199	ok		bassbac-141l24	2	same	52169	-1	+		bassbac-141l24.r
bassbac-85d21.r	groupI	82.55	235	39	2	409	642	6421006	6421239	9e-57	225	ok		bassbac-85d21	2	same	98376	1	+
bassbac-21o11.r	groupI	74.38	121	31	0	392	512	6432368	6432488	1e-17	95	bad		bassbac-21o11	2	same	85055	1	+
bassbac-167n22.r	groupI	66.89	299	93	1	1289	1587	6450578	6450870	4e-32	144	ok		bassbac-167n22	2	same	76791	1	+
bassbac-52n22.r	groupI	87.77	229	28	0	2731	2959	6457929	6458157	1e-71	275	bad		bassbac-52n22	2	same	69512	1	+	MAX	bassbac-52n22.r
bassbac-98f2.f	groupI	87.77	229	28	0	2731	2959	6460520	6460292	1e-71	275	bad		bassbac-98f2	2	same	90029	-1	+		bassbac-98f2.f
bassbac-177c20.f	groupI	85.02	287	40	2	530	816	6483555	6483838	1e-78	299	ok		bassbac-177c20	2	same	18152	1	+
bassbac-83l12.f	groupI	90.36	280	27	0	242	521	6487327	6487606	4e-97	359	ok		bassbac-83l12	2	same	75517	1	+
bassbac-173h5.f	groupI	80.95	420	60	2	292	710	6493072	6493472	2e-97	361	ok		bassbac-173h5	2	same	82344	1	+
bassbac-67f19.f	groupI	65.36	153	53	0	436	588	6500645	6500797	5e-15	85	bad		bassbac-67f19	2	same	12205213	1	-
bassbac-177c20.r	groupI	74.19	279	71	1	402	679	6501707	6501429	4e-59	234	ok		bassbac-177c20	2	same	18152	-1	+
bassbac-21o11.f	groupI	75.66	489	79	9	2955	3422	6517423	6516954	3e-68	264	ok		bassbac-21o11	2	same	85055	-1	+
bassbac-85d21.f	groupI	85.86	99	14	0	471	569	6519382	6519284	2e-23	114	bad		bassbac-85d21	2	same	98376	-1	+
bassbac-66k10.r	groupI	77.96	245	46	2	1422	1660	6527127	6527369	4e-46	190	ok		bassbac-66k10	2	same	86349	1	+	MAX	bassbac-66k10.r
bassbac-167n22.f	groupI	77.96	245	46	2	1422	1660	6527369	6527127	4e-46	190	ok		bassbac-167n22	2	same	76791	-1	+
bassbac-52n22.f	groupI	90.37	135	13	0	292	426	6527441	6527307	1e-41	174	ok		bassbac-52n22	2	same	69512	-1	+		bassbac-52n22.f
bassbac-139g13.r	groupI	67.35	98	32	0	998	1095	6531957	6532054	2e-05	55	bad		bassbac-139g13	2	same	12981317	1	-
bassbac-176k8.f	groupI	85.55	339	45	2	881	1216	6550314	6550651	8e-98	361	ok		bassbac-176k8	2	same	105557	1	+
bassbac-83l12.r	groupI	74.88	211	44	5	1862	2070	6562844	6562641	5e-23	114	bad		bassbac-83l12	2	same	75517	-1	+
bassbac-102m17.f	groupI	74.88	211	44	5	1862	2070	6563664	6563867	5e-23	114	bad		bassbac-102m17	2	same	120726	1	+	MAX	bassbac-102m17.f
bassbac-173h5.r	groupI	77.85	325	48	6	1315	1624	6575416	6575101	5e-50	202	ok		bassbac-173h5	2	same	82344	-1	+
bassbac-18f14.f	groupI	73.32	461	93	7	3151	3600	6579202	6579643	1e-58	232	ok		bassbac-18f14	2	same	47167	1	+
bassbac-16g15.f	groupI	69.33	450	117	6	271	717	6587402	6587833	1e-48	198	ok		bassbac-16g15	2	same	95229	1	+
bassbac-1h15.f	groupI	68.12	69	22	0	481	549	6597628	6597560	0.082	41	ok		bassbac-1h15	2	same	19456811	-1	-
bassbac-66k10.f	groupI	87.76	98	12	0	136	233	6613476	6613379	6e-25	118	ok		bassbac-66k10	2	same	86349	-1	+		bassbac-66k10.f
bassbac-18f14.r	groupI	75.51	98	22	2	64	160	6626369	6626273	2e-07	61	bad		bassbac-18f14	2	same	47167	-1	+
bassbac-18m7.r	groupI	75.51	98	22	2	64	160	6626889	6626985	2e-07	61	bad		bassbac-18m7	2	same	111698	1	+
bassbac-82l6.r	groupI	74.29	280	71	1	631	910	6629609	6629887	4e-51	206	ok		bassbac-82l6	2	same	106391	1	+
bassbac-176k8.r	groupI	76.16	172	36	1	705	871	6655871	6655700	1e-27	128	ok		bassbac-176k8	2	same	105557	-1	+
bassbac-151o20.f	groupI	88.46	208	24	0	483	690	6666681	6666888	4e-66	255	ok		bassbac-151o20	2	same	116012	1	+	MAX	bassbac-151o20.f
bassbac-16g15.r	groupI	81.55	504	70	5	3114	3616	6682631	6682150	7e-118	429	ok		bassbac-16g15	2	same	95229	-1	+
bassbac-159m22.f	groupI	81.55	504	70	5	3114	3616	6683180	6683661	7e-118	429	ok		bassbac-159m22	2	same	26920	1	+
bassbac-102m17.r	groupI	81.55	504	70	5	3114	3616	6684390	6683909	7e-118	429	ok		bassbac-102m17	2	same	120726	-1	+		bassbac-102m17.r
bassbac-159m22.r	groupI	71.69	2317	529	36	290	2524	6710100	6707829	0	1069	ok		bassbac-159m22	2	same	26920	-1	+
bassbac-68l17.r	groupI	69.3	1153	299	21	1478	2612	6724720	6725835	5e-125	453	ok		bassbac-68l17	2	same	78773	1	+	MAX	bassbac-68l17.r
bassbac-82l6.f	groupI	87.76	147	18	0	1279	1425	6736000	6735854	4e-42	177	ok		bassbac-82l6	2	same	106391	-1	+
bassbac-18m7.f	groupI	82.81	64	11	0	1344	1407	6738587	6738524	2e-09	68	ok		bassbac-18m7	2	same	111698	-1	+
bassbac-151o20.r	groupI	84.35	115	18	0	3003	3117	6782693	6782579	1e-26	126	ok		bassbac-151o20	2	same	116012	-1	+		bassbac-151o20.r
bassbac-78l6.f	groupI	70.30	165	48	1	238	401	6782870	6783034	4e-17	91	ok		bassbac-78l6	2	same	95474	1	+	MAX	bassbac-78l6.f
bassbac-68l17.f	groupI	78.43	728	148	3	2663	3389	6803493	6802774	6e-175	619	ok		bassbac-68l17	2	same	78773	-1	+		bassbac-68l17.f
bassbac-131d22.f	groupI	87.76	98	9	3	4	99	6823425	6823521	2e-24	115	ok		bassbac-131d22	2	same	131935	1	+	MAX	bassbac-131d22.f
bassbac-131a10.r	groupI	76.93	1348	237	24	3227	4555	6829403	6830695	0	859	ok		bassbac-131a10	2	same	106400	1	+
bassbac-12n3.r	groupI	69.2	289	73	5	4332	4609	6834036	6834319	3e-22	112	ok		bassbac-12n3	2	same	43992	1	-
bassbac-69e20.f	groupI	80.11	1765	273	10	903	2634	6844683	6846402	0	1447	bad		bassbac-69e20	2	same	106934	1	+
bassbac-13d18.r	groupI	80.11	1765	273	10	903	2634	6847161	6848880	0	1447	bad		bassbac-13d18	2	same	105553	1	+
bassbac-12n3.f	groupI	100	77	0	0	3	79	6877952	6878028	6e-26	123	bad		bassbac-12n3	2	same	43992	1	-
bassbac-78l6.r	groupI	86.8	250	33	0	2198	2447	6878344	6878095	7e-77	293	ok		bassbac-78l6	2	same	95474	-1	+		bassbac-78l6.r
bassbac-167g14.f	groupI	79.59	627	96	5	526	1152	6926456	6927050	2e-136	491	ok		bassbac-167g14	2	same	116604	1	+
bassbac-131a10.f	groupI	92.57	148	11	0	1307	1454	6935803	6935656	3e-49	201	ok		bassbac-131a10	2	same	106400	-1	+
bassbac-36d5.r	groupI	67.94	287	33	34	5	283	6939714	6939949	2e-24	117	ok		bassbac-36d5	2	same	92237	1	+
bassbac-69e20.r	groupI	82.18	275	44	4	2511	2781	6951617	6951344	2e-61	242	ok		bassbac-69e20	2	same	106934	-1	+
bassbac-11e23.r	groupI	68.15	157	41	3	613	761	6952637	6952792	2e-05	53	bad		bassbac-11e23	2	same	93919	1	+	MAX	bassbac-11e23.r
bassbac-13d18.f	groupI	82.18	275	44	4	2511	2781	6952714	6952441	2e-61	242	ok		bassbac-13d18	2	same	105553	-1	+
bassbac-131d22.r	groupI	76	150	36	0	1120	1269	6955360	6955211	5e-21	106	ok		bassbac-131d22	2	same	131935	-1	+		bassbac-131d22.r
bassbac-150k2.f	groupI	86.71	286	31	5	1063	1344	6971979	6972261	2e-74	283	ok		bassbac-150k2	2	same	96697	1	+
bassbac-98j3.r	groupI	86.71	286	31	5	1063	1344	6972189	6972471	2e-74	283	ok		bassbac-98j3	2	same	103517	1	+
bassbac-36d5.f	groupI	81.60	250	26	12	493	737	7031951	7031717	3e-60	236	ok		bassbac-36d5	2	same	92237	-1	+
bassbac-127d9.r	groupI	73.39	248	57	1	1652	1890	7035837	7036084	1e-37	163	ok		bassbac-127d9	2	same	119676	1	+
bassbac-167g14.r	groupI	71.87	391	78	6	78	461	7043060	7042695	2e-35	153	ok		bassbac-167g14	2	same	116604	-1	+
bassbac-116m10.r	groupI	84.56	136	17	1	175	310	7043428	7043559	3e-30	136	ok		bassbac-116m10	2	same	115573	1	+	MAX	bassbac-116m10.r
bassbac-11e23.f	groupI	80.9	199	37	1	2089	2286	7046556	7046358	5e-45	187	ok		bassbac-11e23	2	same	93919	-1	+		bassbac-11e23.f
bassbac-150k2.r	groupI	78.24	1769	330	14	1806	3537	7068676	7066926	0	1386	ok		bassbac-150k2	2	same	96697	-1	+
bassbac-98j3.f	groupI	80.9	89	17	0	170	258	7075706	7075618	1e-15	88	ok		bassbac-98j3	2	same	103517	-1	+
bassbac-98g10.r	groupI	66.02	359	58	47	294	620	7094881	7095207	2e-29	133	ok		bassbac-98g10	2	same	96825	1	+
bassbac-102j4.r	groupI	75.00	68	17	0	185	252	7126124	7126191	4e-06	55	bad		bassbac-102j4	2	same	103677	1	+
bassbac-161c13.f	groupI	75.00	68	17	0	196	263	7126124	7126191	5e-06	55	bad		bassbac-161c13	2	same	111877	1	+
bassbac-127d9.f	groupI	75.05	481	86	9	272	726	7155513	7155041	2e-66	258	ok		bassbac-127d9	2	same	119676	-1	+
bassbac-36f6.r	groupI	75.05	481	86	9	272	726	7155733	7156205	2e-66	258	ok		bassbac-36f6	2	same	93881	1	+	MAX	bassbac-36f6.r
bassbac-116m10.f	groupI	78.12	361	57	4	87	429	7159001	7158645	8e-65	252	ok		bassbac-116m10	2	same	115573	-1	+		bassbac-116m10.f
bassbac-40e24.r	groupI	77.42	124	28	0	940	1063	7168264	7168387	6e-22	109	ok		bassbac-40e24	2	same	81350	1	+
bassbac-11g5.r	groupI	77.42	124	28	0	940	1063	7168264	7168387	6e-22	109	ok		bassbac-11g5	2	same	99190	1	+
bassbac-74m22.r	groupI	84.78	138	21	0	1518	1655	7182690	7182827	4e-35	153	ok		bassbac-74m22	2	same	76875	1	+
bassbac-64b2.r	groupI	81.05	95	18	0	1654	1748	7191592	7191686	2e-17	95	ok		bassbac-64b2	2	same	96239	1	+
bassbac-98g10.f	groupI	81.05	95	18	0	1654	1748	7191706	7191612	2e-17	95	ok		bassbac-98g10	2	same	96825	-1	+
bassbac-102a23.f	groupI	81.05	95	18	0	1654	1748	7192221	7192315	2e-17	95	ok		bassbac-102a23	2	same	88701	1	+
bassbac-51e6.f	groupI	73.12	346	65	9	315	649	7226259	7225931	5e-31	139	ok		bassbac-51e6	2	same	10842907	-1	-
bassbac-102j4.f	groupI	70	150	40	1	843	987	7229801	7229652	2e-13	80	ok		bassbac-102j4	2	same	103677	-1	+
bassbac-161c13.r	groupI	92.5	40	3	0	1501	1540	7238001	7237962	2e-05	55	ok2		bassbac-161c13	2	same	111877	-1	+
bassbac-104o5.f	groupI	88.26	281	33	0	3663	3943	7248563	7248843	1e-91	342	bad		bassbac-104o5	2	same	87179	1	+	MAX	bassbac-104o5.f
bassbac-40e24.f	groupI	74.51	306	61	5	174	471	7249614	7249318	3e-41	172	ok		bassbac-40e24	2	same	81350	-1	+
bassbac-36f6.f	groupI	74.51	306	61	5	174	471	7249614	7249318	3e-41	172	ok		bassbac-36f6	2	same	93881	-1	+		bassbac-36f6.f
bassbac-74m22.f	groupI	71.26	254	58	5	284	526	7259565	7259316	9e-22	109	ok		bassbac-74m22	2	same	76875	-1	+
bassbac-71l5.r	groupI	71.26	254	58	5	284	526	7259919	7260168	9e-22	109	ok		bassbac-71l5	2	same	94699	1	+
bassbac-23l3.r	groupI	76.53	473	102	6	3470	3937	7266953	7267421	4e-90	337	ok		bassbac-23l3	2	same	100277	1	+
bassbac-11g5.f	groupI	76.53	473	102	6	3470	3937	7267454	7266986	4e-90	337	ok		bassbac-11g5	2	same	99190	-1	+
bassbac-134m7.r	groupI	77.51	378	72	5	447	816	7274067	7274439	3e-70	271	ok		bassbac-134m7	2	same	99773	1	+
bassbac-2o9.f	groupI	72.06	136	38	0	456	591	7277475	7277610	2e-18	96	ok		bassbac-2o9	2	same	79848	1	+
bassbac-72i21.r	groupI	71.22	403	99	4	393	778	7279974	7280376	1e-31	141	ok		bassbac-72i21	2	same	87256	1	+
bassbac-102a23.r	groupI	71.22	403	99	4	393	778	7280922	7280520	1e-31	141	ok		bassbac-102a23	2	same	88701	-1	+
bassbac-64b2.f	groupI	71.35	377	96	3	241	617	7287831	7287467	2e-53	213	ok		bassbac-64b2	2	same	96239	-1	+
bassbac-66o18.f	groupI	69.78	536	124	8	1373	1892	7290689	7291202	5e-53	213	ok		bassbac-66o18	2	same	83152	1	+	MAX	bassbac-66o18.f
bassbac-104o5.r	groupI	68.85	305	91	2	24	324	7335742	7335438	9e-35	152	ok		bassbac-104o5	2	same	87179	-1	+		bassbac-104o5.r
bassbac-71l5.f	groupI	77.04	331	65	3	220	550	7354618	7354299	1e-62	244	ok		bassbac-71l5	2	same	94699	-1	+
bassbac-2o9.r	groupI	75.53	237	47	3	1032	1258	7357323	7357088	4e-31	141	ok		bassbac-2o9	2	same	79848	-1	+
bassbac-14n19.f	groupI	75.53	237	47	3	1032	1258	7358242	7358477	4e-31	141	ok		bassbac-14n19	2	same	68053	1	+	MAX	bassbac-14n19.f
bassbac-50a4.r	groupI	75.53	237	47	3	1032	1258	7358242	7358477	4e-31	141	ok		bassbac-50a4	2	same	439969	1	-
bassbac-67i23.r	groupI	69.33	75	23	0	1147	1221	7364671	7364597	0.003	47	bad		bassbac-67i23	2	same	134432	-1	-
bassbac-72i21.f	groupI	72.8	125	30	1	2136	2260	7367230	7367110	4e-12	77	bad		bassbac-72i21	2	same	87256	-1	+
bassbac-23l3.f	groupI	72.8	125	30	1	2136	2260	7367230	7367110	4e-12	77	bad		bassbac-23l3	2	same	100277	-1	+
bassbac-134m7.f	groupI	73.56	174	45	1	2625	2798	7373840	7373668	3e-25	122	ok		bassbac-134m7	2	same	99773	-1	+
bassbac-66o18.r	groupI	73.56	174	45	1	2625	2798	7373841	7373669	3e-25	122	ok		bassbac-66o18	2	same	83152	-1	+		bassbac-66o18.r
bassbac-96f11.f	groupI	73.56	174	45	1	2625	2798	7374120	7374292	3e-25	122	ok		bassbac-96f11	2	same	399825	1	-
bassbac-64p9.r	groupI	73.56	174	45	1	2625	2798	7374265	7374437	3e-25	122	ok		bassbac-64p9	2	same	399804	1	-
bassbac-48i4.f	groupI	73.56	174	45	1	2625	2798	7374265	7374437	3e-25	122	ok		bassbac-48i4	2	same	399936	1	-
bassbac-176p5.r	groupI	70.26	232	65	2	124	353	7383555	7383784	2e-27	128	ok		bassbac-176p5	2	same	377555	1	-
bassbac-135a23.f	groupI	70.26	232	65	2	124	353	7384400	7384629	2e-27	128	ok		bassbac-135a23	2	same	360665	1	-
bassbac-155l19.f	groupI	63.91	978	298	10	21	977	7415948	7416891	1e-111	408	ok		bassbac-155l19	2	same	304473	1	-
bassbac-14n19.r	groupI	77.93	376	48	5	11	365	7426295	7425934	9e-44	180	ok		bassbac-14n19	2	same	68053	-1	+	Contig End	bassbac-14n19.r
bassbac-4o23.r	groupI	75.24	311	74	1	1127	1437	7434431	7434124	2e-60	237	ok		bassbac-4o23	2	same	474567	-1	-
bassbac-3e8.f	groupI	74.91	291	49	4	796	1067	7436782	7437067	3e-37	161	ok		bassbac-3e8	2	same	95694	1	+	Contig Start	bassbac-3e8.f
bassbac-119g22.r	groupI	86.76	355	44	2	374	727	7464544	7464192	5e-108	394	ok		bassbac-119g22	2	same	400981	-1	-
bassbac-62k24.f	groupI	66.67	117	39	0	107	223	7468686	7468802	4e-08	63	bad		bassbac-62k24	2	same	117967	1	+
bassbac-74i24.f	groupI	78.26	138	30	0	436	573	7474649	7474512	4e-27	125	ok		bassbac-74i24	2	same	375650	-1	-
bassbac-62h5.r	groupI	77.47	435	86	2	2044	2466	7488058	7487624	5e-94	350	ok		bassbac-62h5	2	same	366109	-1	-
bassbac-4j12.r	groupI	77.47	435	86	2	2044	2466	7489299	7488865	5e-94	350	ok		bassbac-4j12	2	same	365879	-1	-
bassbac-135a13.r	groupI	77.47	435	86	2	2044	2466	7489318	7488884	5e-94	350	ok		bassbac-135a13	2	same	370688	-1	-
bassbac-158i15.r	groupI	75.56	90	21	1	237	325	7497223	7497312	2e-08	65	bad		bassbac-158i15	2	same	12400460	1	+
bassbac-38k23.r	groupI	73.33	90	23	1	1745	1833	7497428	7497517	2e-06	58	bad		bassbac-38k23	2	same	1996432	1	+
bassbac-160a14.f	groupI	73.81	84	21	1	142	224	7497926	7498009	8e-06	55	bad		bassbac-160a14	2	same	7839226	1	-
bassbac-70a7.f	groupI	74.44	90	22	1	211	299	7498674	7498763	5e-08	61	bad		bassbac-70a7	2	same	19780335	1	+
bassbac-10n16.r	groupI	75.56	90	21	1	402	490	7498761	7498672	8e-09	65	bad		bassbac-10n16	2	same	15838475	-1	-
bassbac-161m20.f	groupI	75.86	87	20	1	295	380	7498785	7498699	2e-08	63	bad		bassbac-161m20	2	same	11847441	-1	-
bassbac-132p10.f	groupI	81.36	59	11	0	1258	1316	7498935	7498877	6e-07	60	bad		bassbac-132p10	2	same	1958084	-1	+
bassbac-67i23.f	groupI	75.31	81	19	1	1396	1475	7498949	7499029	8e-06	57	bad		bassbac-67i23	2	same	134432	1	-
bassbac-2d13.r	groupI	74.44	90	22	1	1915	2003	7499966	7499877	3e-07	61	bad		bassbac-2d13	2	same	2827165	-1	-
bassbac-54o22.r	groupI	84.58	415	64	0	2693	3107	7509051	7508637	5e-122	443	ok		bassbac-54o22	2	same	337866	-1	-
bassbac-18d19.f	groupI	84.58	415	64	0	2693	3107	7509101	7508687	5e-122	443	ok		bassbac-18d19	2	same	343019	-1	-
bassbac-150c24.r	groupI	75.72	276	58	4	2601	2876	7515080	7515346	4e-40	171	ok		bassbac-150c24	2	same	113394	1	+
bassbac-133e19.f	groupI	75.72	276	58	4	2601	2876	7516137	7515871	4e-40	171	ok		bassbac-133e19	2	same	312063	-1	-
bassbac-102k12.f	groupI	77.78	54	12	0	688	741	7523493	7523440	0.0008	49	bad		bassbac-102k12	2	same	311857	-1	-
bassbac-7e15.f	groupI	74.62	1257	278	13	649	1876	7531862	7533106	0	814	ok		bassbac-7e15	2	same	97387	1	+	MAX	bassbac-7e15.f
bassbac-3e8.r	groupI	74.62	1257	278	13	649	1876	7532476	7531232	0	814	ok		bassbac-3e8	2	same	95694	-1	+		bassbac-3e8.r
bassbac-175n6.f	groupI	79.37	63	13	0	69	131	7555088	7555150	3e-07	60	bad		bassbac-175n6	2	same	6334738	1	-
bassbac-83d22.f	groupI	54.01	187	86	0	3216	3402	7558261	7558447	4e-14	85	bad		bassbac-83d22	2	same	6606585	1	-
bassbac-38h6.f	groupI	79.84	893	157	8	10	895	7571051	7571927	0	746	ok		bassbac-38h6	2	same	107019	1	+
bassbac-62k24.r	groupI	72.89	332	75	5	1413	1741	7586653	7586334	8e-36	156	bad		bassbac-62k24	2	same	117967	-1	+
bassbac-75h23.f	groupI	72.89	332	75	5	1413	1741	7586775	7587094	8e-36	156	bad		bassbac-75h23	2	same	104002	1	+
bassbac-130j11.r	groupI	72.89	332	75	5	1413	1741	7586775	7587094	8e-36	156	bad		bassbac-130j11	2	same	110387	1	+	MAX	bassbac-130j11.r
bassbac-150c24.f	groupI	86.47	170	22	1	877	1045	7628474	7628305	8e-46	188	ok		bassbac-150c24	2	same	113394	-1	+
bassbac-7e15.r	groupI	80.84	308	59	0	918	1225	7629249	7628942	4e-80	302	ok		bassbac-7e15	2	same	97387	-1	+		bassbac-7e15.r
bassbac-161b13.r	groupI	67.94	496	124	8	1	488	7643443	7643911	5e-42	177	ok		bassbac-161b13	2	same	36271	1	+
bassbac-88a8.r	groupI	91.19	193	10	1	2489	2674	7656987	7657179	3e-59	234	ok		bassbac-88a8	2	same	88475	1	+	MAX	bassbac-88a8.r
bassbac-58o19.f	groupI	87.26	424	51	2	4328	4751	7668164	7668584	9e-128	462	ok		bassbac-58o19	2	same	75969	1	+
bassbac-38h6.r	groupI	79.58	382	57	5	38	419	7678070	7677710	2e-73	280	ok		bassbac-38h6	2	same	107019	-1	+
bassbac-161b13.f	groupI	81.47	313	55	3	2404	2715	7679714	7679404	2e-74	285	ok		bassbac-161b13	2	same	36271	-1	+
bassbac-75h23.r	groupI	81.28	219	29	2	1507	1724	7690777	7690570	4e-44	183	bad		bassbac-75h23	2	same	104002	-1	+
bassbac-130j11.f	groupI	75.26	97	23	1	526	621	7697162	7697066	2e-10	69	ok		bassbac-130j11	2	same	110387	-1	+		bassbac-130j11.f
bassbac-129j2.r	groupI	71.28	94	25	2	362	454	7707725	7707817	0.003	46	bad		bassbac-129j2	2	same	90882	1	+	MAX	bassbac-129j2.r
bassbac-155l19.r	groupI	84.93	73	11	0	1731	1803	7720349	7720421	1e-13	82	ok		bassbac-155l19	2	same	304473	1	-
bassbac-135a23.r	groupI	80.31	1234	208	11	2803	4024	7743855	7745065	0	1030	ok		bassbac-135a23	2	same	360665	1	-
bassbac-58o19.r	groupI	80.31	1234	208	11	2803	4024	7744133	7742923	0	1030	ok		bassbac-58o19	2	same	75969	-1	+
bassbac-88a8.f	groupI	80.31	1234	208	11	2803	4024	7745462	7744252	0	1030	ok		bassbac-88a8	2	same	88475	-1	+		bassbac-88a8.f
bassbac-176p5.f	groupI	88.06	67	8	0	382	448	7761044	7761110	6e-14	82	ok		bassbac-176p5	2	same	377555	1	-
bassbac-96f11.r	groupI	67.23	589	157	9	317	899	7773387	7773945	3e-42	177	ok		bassbac-96f11	2	same	399825	1	-
bassbac-64p9.f	groupI	67.23	589	157	9	317	899	7773511	7774069	3e-42	177	ok		bassbac-64p9	2	same	399804	1	-
bassbac-48i4.r	groupI	67.23	589	157	9	317	899	7773643	7774201	3e-42	177	ok		bassbac-48i4	2	same	399936	1	-
bassbac-50a4.f	groupI	87.88	165	20	0	1555	1719	7798047	7798211	1e-48	199	ok		bassbac-50a4	2	same	439969	1	-
bassbac-129j2.f	groupI	87.88	165	20	0	1555	1719	7798607	7798443	1e-48	199	ok		bassbac-129j2	2	same	90882	-1	+	Contig End	bassbac-129j2.f
bassbac-133e19.r	groupI	83.84	99	15	1	603	700	7827934	7827836	1e-18	98	ok2		bassbac-133e19	2	same	312063	-1	-
bassbac-6h8.r	groupI	77.27	66	15	0	565	630	7833747	7833812	7e-07	58	ok2		bassbac-6h8	2	same	99157	1	+	Contig Start	bassbac-6h8.r
bassbac-102k12.r	groupI	72.33	159	33	4	124	271	7835297	7835139	1e-08	65	ok		bassbac-102k12	2	same	311857	-1	-
bassbac-172p5.r	groupI	78.86	246	36	5	2188	2424	7835769	7836007	3e-36	158	ok		bassbac-172p5	2	same	97268	1	+
bassbac-102g9.f	groupI	80.73	275	51	2	483	756	7836149	7836422	2e-64	250	ok		bassbac-102g9	2	same	109769	1	+
bassbac-54o22.f	groupI	76.99	239	50	3	406	642	7846503	7846268	5e-41	174	ok		bassbac-54o22	2	same	337866	-1	-
bassbac-16a5.f	groupI	76.99	239	50	3	406	642	7847027	7847262	5e-41	174	ok		bassbac-16a5	2	same	98891	1	+
bassbac-74i24.r	groupI	76.76	241	31	2	264	504	7850162	7849947	2e-34	150	ok		bassbac-74i24	2	same	375650	-1	-
bassbac-137j12.f	groupI	81.62	136	25	0	270	405	7850775	7850910	6e-31	137	ok		bassbac-137j12	2	same	127704	1	+
bassbac-18d19.r	groupI	74.34	452	94	5	366	807	7851706	7851267	3e-71	272	ok		bassbac-18d19	2	same	343019	-1	-
bassbac-1f18.r	groupI	68.62	717	192	9	38	751	7853046	7853732	7e-80	301	ok		bassbac-1f18	2	same	108009	1	+
bassbac-62h5.f	groupI	68.62	717	192	9	38	751	7853733	7853047	7e-80	301	ok		bassbac-62h5	2	same	366109	-1	-
bassbac-4j12.f	groupI	83.72	258	42	0	6	263	7854744	7854487	8e-73	278	ok		bassbac-4j12	2	same	365879	-1	-
bassbac-135a13.f	groupI	75.86	232	47	2	40	271	7859572	7859350	4e-35	153	ok		bassbac-135a13	2	same	370688	-1	-
bassbac-119g22.f	groupI	74.47	474	95	8	1235	1682	7865173	7864700	3e-68	264	ok		bassbac-119g22	2	same	400981	-1	-
bassbac-167h12.f	groupI	68.67	482	124	7	32	500	7868949	7869416	9e-60	236	ok		bassbac-167h12	2	same	89693	1	+
bassbac-68a18.f	groupI	73.68	642	137	10	689	1300	7903359	7903998	2e-99	367	ok		bassbac-68a18	2	same	104055	1	+	MAX	bassbac-68a18.f
bassbac-4o23.f	groupI	78.44	334	62	5	153	477	7908691	7908359	7e-63	247	ok		bassbac-4o23	2	same	474567	-1	-
bassbac-6h8.f	groupI	75	252	55	4	1744	1991	7932904	7932657	2e-35	156	bad		bassbac-6h8	2	same	99157	-1	+		bassbac-6h8.f
bassbac-172p5.f	groupI	75	252	55	4	1744	1991	7933037	7932790	2e-35	156	bad		bassbac-172p5	2	same	97268	-1	+
bassbac-137m22.r	groupI	68.75	320	80	6	1784	2091	7940023	7940334	1e-22	112	ok		bassbac-137m22	2	same	100037	1	+
bassbac-3k4.f	groupI	79.49	156	32	0	102	257	7941663	7941818	3e-33	147	ok		bassbac-3k4	2	same	92521	1	+
bassbac-153k20.r	groupI	89.55	201	21	0	747	947	7945570	7945770	3e-65	253	ok		bassbac-153k20	2	same	111547	1	+
bassbac-16a5.r	groupI	65.41	928	269	14	163	1059	7945918	7945012	6e-76	288	ok		bassbac-16a5	2	same	98891	-1	+
bassbac-102g9.r	groupI	65.41	928	269	14	163	1059	7945918	7945012	6e-76	288	ok		bassbac-102g9	2	same	109769	-1	+
bassbac-51l14.r	groupI	78.22	505	103	5	1	502	7958142	7958642	9e-110	402	ok		bassbac-51l14	2	same	106459	1	+
bassbac-167h12.r	groupI	78.22	505	103	5	1	502	7958642	7958142	9e-110	402	ok		bassbac-167h12	2	same	89693	-1	+
bassbac-1f18.f	groupI	85.53	152	22	0	1707	1858	7961055	7960904	8e-41	172	ok		bassbac-1f18	2	same	108009	-1	+
bassbac-89i20.r	groupI	83.72	129	21	0	11	139	7961361	7961489	1e-31	139	ok		bassbac-89i20	2	same	100515	1	+
bassbac-137j12.r	groupI	84.77	243	35	2	575	816	7978479	7978238	5e-64	250	bad		bassbac-137j12	2	same	127704	-1	+
bassbac-158l4.f	groupI	71.05	76	22	0	887	962	7982772	7982697	7e-05	52	bad		bassbac-158l4	2	same	17513619	-1	-
bassbac-168m2.r	groupI	68.26	1383	312	21	3189	4545	8000001	8001282	1e-131	475	ok		bassbac-168m2	2	same	110207	1	+	MAX	bassbac-168m2.r
bassbac-68a18.r	groupI	77.24	624	93	5	1961	2557	8007414	8006813	4e-116	423	ok		bassbac-68a18	2	same	104055	-1	+		bassbac-68a18.r
bassbac-39k3.f	groupI	77.24	624	93	5	1961	2557	8007549	8008150	4e-116	423	ok		bassbac-39k3	2	same	134046	1	+
bassbac-85e14.r	groupI	79.5	1234	209	7	46	1275	8018370	8019563	0	1030	ok		bassbac-85e14	2	same	120588	1	+
bassbac-3k4.r	groupI	70.99	162	46	1	2506	2667	8034184	8034024	1e-18	99	ok		bassbac-3k4	2	same	92521	-1	+
bassbac-56d4.r	groupI	70.99	162	46	1	2506	2667	8035276	8035436	1e-18	99	ok		bassbac-56d4	2	same	114486	1	+
bassbac-137m22.f	groupI	81.7	235	40	3	2592	2825	8040060	8039828	2e-51	209	ok		bassbac-137m22	2	same	100037	-1	+
bassbac-153k20.f	groupI	69.9	196	58	1	3297	3491	8057117	8056922	3e-26	125	ok		bassbac-153k20	2	same	111547	-1	+
bassbac-67c19.f	groupI	69.9	196	58	1	3297	3491	8058512	8058707	3e-26	125	ok		bassbac-67c19	2	same	123373	1	+
bassbac-89i20.f	groupI	83.04	289	35	3	330	618	8061876	8061602	1e-66	258	ok		bassbac-89i20	2	same	100515	-1	+
bassbac-51l14.f	groupI	80	280	52	2	254	532	8064601	8064325	4e-63	245	ok		bassbac-51l14	2	same	106459	-1	+
bassbac-54l11.f	groupI	76.62	355	75	5	1713	2067	8075610	8075956	1e-63	248	ok		bassbac-54l11	2	same	132491	1	+
bassbac-153a7.r	groupI	78.09	598	101	3	3319	3889	8086438	8087032	3e-97	361	ok		bassbac-153a7	2	same	116307	1	+
bassbac-138h20.r	groupI	65.67	67	23	0	430	496	8090555	8090489	0.008	46	ok		bassbac-138h20	2	same	18092197	-1	-
bassbac-69k18.r	groupI	85.21	284	33	2	1105	1388	8096172	8096446	9e-76	288	ok		bassbac-69k18	2	same	112752	1	+
bassbac-96f16.f	groupI	74.23	97	24	1	141	237	8098144	8098239	3e-09	66	bad		bassbac-96f16	2	same	111687	1	+
bassbac-8i16.f	groupI	68.81	436	111	8	280	715	8099979	8100389	3e-36	158	ok		bassbac-8i16	2	same	125178	1	+	MAX	bassbac-8i16.f
bassbac-168m2.f	groupI	74.13	576	110	11	1	561	8110208	8109657	8e-77	293	ok		bassbac-168m2	2	same	110207	-1	+		bassbac-168m2.f
bassbac-154c24.f	groupI	88.94	235	23	1	1	232	8117427	8117661	4e-73	278	ok		bassbac-154c24	2	same	28858	1	+
bassbac-85e14.f	groupI	68.48	717	193	8	660	1360	8138958	8138259	2e-94	351	ok		bassbac-85e14	2	same	120588	-1	+
bassbac-39k3.r	groupI	68.48	717	193	8	660	1360	8141595	8140896	2e-94	351	ok		bassbac-39k3	2	same	134046	-1	+
bassbac-154c24.r	groupI	86.71	301	36	3	3619	3918	8146285	8145988	3e-85	321	ok		bassbac-154c24	2	same	28858	-1	+
bassbac-23d5.f	groupI	86.71	301	36	3	3619	3918	8147534	8147831	3e-85	321	ok		bassbac-23d5	2	same	97756	1	+
bassbac-56d4.f	groupI	86.71	301	36	3	3619	3918	8149762	8149465	3e-85	321	ok		bassbac-56d4	2	same	114486	-1	+
bassbac-28c23.r	groupI	82.19	73	13	0	841	913	8151864	8151936	4e-12	76	ok		bassbac-28c23	2	same	72529	1	+
bassbac-70d3.f	groupI	72.65	669	166	6	3032	3697	8174401	8175055	9e-109	399	bad		bassbac-70d3	2	same	121031	1	+
bassbac-67c19.r	groupI	87.59	395	28	14	306	683	8181885	8181495	3e-126	454	ok		bassbac-67c19	2	same	123373	-1	+
bassbac-153a7.f	groupI	85.77	246	35	0	1410	1655	8202745	8202500	6e-73	280	ok		bassbac-153a7	2	same	116307	-1	+
bassbac-140n23.f	groupI	81.47	259	38	5	51	304	8205888	8206141	2e-50	204	ok		bassbac-140n23	2	same	98483	1	+
bassbac-54l11.r	groupI	76.74	460	87	6	295	753	8208101	8207661	7e-81	304	ok		bassbac-54l11	2	same	132491	-1	+
bassbac-168h13.r	groupI	82.06	301	43	3	1566	1864	8208122	8208413	8e-69	266	ok		bassbac-168h13	2	same	103423	1	+	MAX	bassbac-168h13.r
bassbac-69k18.f	groupI	82.06	301	43	3	1566	1864	8208924	8208633	8e-69	266	ok		bassbac-69k18	2	same	112752	-1	+
bassbac-96f16.r	groupI	82.06	301	43	3	1566	1864	8209831	8209540	8e-69	266	ok		bassbac-96f16	2	same	111687	-1	+
bassbac-102b18.f	groupI	82.06	301	43	3	1566	1864	8210200	8210491	8e-69	266	ok		bassbac-102b18	2	same	94177	1	+
bassbac-28c23.f	groupI	95.35	172	7	1	1491	1661	8224393	8224222	6e-61	239	ok		bassbac-28c23	2	same	72529	-1	+
bassbac-8i16.r	groupI	95.35	172	7	1	1491	1661	8225157	8224986	6e-61	239	ok		bassbac-8i16	2	same	125178	-1	+		bassbac-8i16.r
bassbac-23d5.r	groupI	72.56	634	144	12	3783	4412	8245290	8244683	6e-81	307	ok		bassbac-23d5	2	same	97756	-1	+
bassbac-92m12.r	groupI	63.74	91	33	0	278	368	8251576	8251486	0.091	41	ok		bassbac-92m12	2	same	4755893	-1	+
bassbac-87g23.f	groupI	82.29	497	65	6	428	912	8256927	8257412	5e-117	426	ok		bassbac-87g23	2	same	135261	1	+
bassbac-101e1.r	groupI	82.29	497	65	6	428	912	8257883	8258368	5e-117	426	ok		bassbac-101e1	2	same	106604	1	+
bassbac-125b6.r	groupI	82.29	497	65	6	428	912	8258491	8258976	5e-117	426	ok		bassbac-125b6	2	same	96945	1	+
bassbac-145o5.f	groupI	70.07	715	167	10	646	1352	8295409	8296084	9e-80	302	ok		bassbac-145o5	2	same	108214	1	+
bassbac-70d3.r	groupI	70.07	715	167	10	646	1352	8295432	8294757	9e-80	302	ok		bassbac-70d3	2	same	121031	-1	+
bassbac-140n23.r	groupI	79.61	255	46	3	1720	1968	8304371	8304117	5e-51	207	ok		bassbac-140n23	2	same	98483	-1	+
bassbac-102b18.r	groupI	79.61	255	46	3	1720	1968	8304377	8304123	5e-51	207	ok		bassbac-102b18	2	same	94177	-1	+
bassbac-18j12.r	groupI	79.61	255	46	3	1720	1968	8304946	8305200	5e-51	207	ok		bassbac-18j12	2	same	107345	1	+	MAX	bassbac-18j12.r
bassbac-168h13.f	groupI	80	65	12	1	39	102	8311545	8311481	2e-05	53	ok		bassbac-168h13	2	same	103423	-1	+		bassbac-168h13.f
bassbac-140m7.f	groupI	81.60	125	23	0	482	606	8312316	8312440	2e-27	126	ok		bassbac-140m7	2	same	128278	1	+
bassbac-122j14.f	groupI	78.65	178	32	2	711	887	8322988	8323160	2e-30	137	ok		bassbac-122j14	2	same	64726	1	+
bassbac-5h20.f	groupI	78.98	1156	201	7	1163	2292	8331970	8333109	0	941	ok		bassbac-5h20	2	same	108624	1	+
bassbac-8l9.f	groupI	82.92	240	39	1	407	644	8339593	8339832	9e-62	240	ok		bassbac-8l9	2	same	139408	1	+
bassbac-54m7.f	groupI	82.92	240	39	1	407	644	8339633	8339872	9e-62	240	ok		bassbac-54m7	2	same	117358	1	+
bassbac-4c17.r	groupI	82.92	240	39	1	407	644	8339720	8339959	9e-62	240	ok		bassbac-4c17	2	same	112547	1	+
bassbac-125b6.f	groupI	80.23	344	60	3	1586	1927	8355436	8355099	1e-74	286	bad		bassbac-125b6	2	same	96945	-1	+
bassbac-105m14.f	groupI	80.23	344	60	3	1586	1927	8355722	8356059	1e-74	286	bad		bassbac-105m14	2	same	144367	1	+
bassbac-101e1.f	groupI	74.67	991	182	17	670	1642	8364487	8363548	2e-147	527	ok		bassbac-101e1	2	same	106604	-1	+
bassbac-122j14.r	groupI	72.89	1243	265	16	2519	3729	8387714	8386512	0	662	ok		bassbac-122j14	2	same	64726	-1	+
bassbac-60m13.r	groupI	72.89	1243	265	16	2519	3729	8390134	8391336	0	662	ok		bassbac-60m13	2	same	124690	1	+	MAX	bassbac-60m13.r
bassbac-87g23.r	groupI	77.08	301	54	4	3023	3322	8392188	8391902	3e-47	194	bad		bassbac-87g23	2	same	135261	-1	+
bassbac-145o5.r	groupI	76.84	721	127	8	1396	2106	8403623	8402933	3e-124	450	ok		bassbac-145o5	2	same	108214	-1	+
bassbac-68d5.f	groupI	73.74	910	202	9	1949	2839	8409683	8410574	7e-141	505	ok		bassbac-68d5	2	same	105147	1	+
bassbac-18j12.f	groupI	68.54	677	186	6	1120	1787	8412291	8411633	7e-82	309	ok		bassbac-18j12	2	same	107345	-1	+		bassbac-18j12.f
bassbac-172d22.r	groupI	75.46	1948	372	24	1	1862	8425322	8427249	0	1225	ok2		bassbac-172d22	2	same	139117	1	+
bassbac-174a24.f	groupI	77.52	636	117	3	3848	4469	8438512	8439135	3e-136	491	ok		bassbac-174a24	2	same	125646	1	+
bassbac-5h20.r	groupI	84.95	186	22	1	92	277	8440594	8440415	1e-46	190	ok		bassbac-5h20	2	same	108624	-1	+
bassbac-140m7.r	groupI	84.95	186	22	1	92	277	8440594	8440415	1e-46	190	ok		bassbac-140m7	2	same	128278	-1	+
bassbac-4c17.f	groupI	73.71	1712	393	20	646	2327	8452267	8450583	0	1039	ok		bassbac-4c17	2	same	112547	-1	+
bassbac-92e23.r	groupI	73.71	1712	393	20	646	2327	8453432	8455116	0	1039	ok		bassbac-92e23	2	same	118697	1	+
bassbac-54m7.r	groupI	91.57	178	15	0	784	961	8456991	8456814	4e-60	236	ok		bassbac-54m7	2	same	117358	-1	+
bassbac-77m23.f	groupI	68.61	1561	408	26	1293	2826	8477510	8479015	2e-165	588	ok		bassbac-77m23	2	same	101413	1	+
bassbac-8l9.r	groupI	69.42	278	70	5	736	1004	8479001	8478730	1e-21	109	ok		bassbac-8l9	2	same	139408	-1	+
bassbac-105m14.r	groupI	75.29	170	35	2	156	322	8500089	8499924	3e-22	110	ok		bassbac-105m14	2	same	144367	-1	+
bassbac-88d13.r	groupI	76.95	694	139	6	3350	4029	8513648	8514334	5e-141	507	ok		bassbac-88d13	2	same	139635	1	+	MAX	bassbac-88d13.r
bassbac-60m13.f	groupI	84.4	250	38	1	125	374	8514824	8514576	5e-67	259	ok		bassbac-60m13	2	same	124690	-1	+		bassbac-60m13.f
bassbac-68d5.r	groupI	84.4	250	38	1	125	374	8514830	8514582	5e-67	259	ok		bassbac-68d5	2	same	105147	-1	+
bassbac-107p19.f	groupI	84.4	250	38	1	125	374	8515294	8515542	5e-67	259	ok		bassbac-107p19	2	same	124617	1	+
bassbac-133h9.r	groupI	58.97	78	32	0	481	558	8523848	8523925	0.03	42	ok		bassbac-133h9	2	same	13717730	1	+
bassbac-91j24.f	groupI	70.67	358	94	6	1902	2255	8527720	8528070	3e-40	171	ok		bassbac-91j24	2	same	99921	1	+
bassbac-6l13.r	groupI	78.93	1324	224	15	5712	7025	8528892	8530170	0	1041	ok		bassbac-6l13	2	same	98799	1	+
bassbac-10e24.r	groupI	74.38	160	36	1	2003	2162	8555375	8555529	1e-21	109	ok		bassbac-10e24	2	same	98005	1	+
bassbac-174a24.r	groupI	81.68	191	35	0	264	454	8564158	8563968	1e-47	193	ok		bassbac-174a24	2	same	125646	-1	+
bassbac-172d22.f	groupI	69.27	423	70	45	77	464	8564439	8564042	3e-53	212	ok		bassbac-172d22	2	same	139117	-1	+
bassbac-42k23.f	groupI	79.83	119	21	2	223	338	8565752	8565870	1e-17	93	ok		bassbac-42k23	2	same	100307	1	+
bassbac-92e23.f	groupI	74.45	137	31	1	167	303	8572129	8571997	3e-17	93	ok		bassbac-92e23	2	same	118697	-1	+
bassbac-77m23.r	groupI	73.01	578	135	5	901	1477	8578923	8578366	7e-92	342	ok		bassbac-77m23	2	same	101413	-1	+
bassbac-55k15.r	groupI	70.05	788	201	8	707	1465	8599038	8599819	2e-106	391	ok		bassbac-55k15	2	same	154275	1	+
bassbac-14f10.f	groupI	66.89	151	40	1	688	828	8604199	8604349	3e-06	58	bad		bassbac-14f10	2	same	136976	1	+
bassbac-65b24.r	groupI	66.89	151	40	1	688	828	8604320	8604470	3e-06	58	bad		bassbac-65b24	2	same	149270	1	+
bassbac-1l1.f	groupI	71.65	395	90	5	1952	2340	8626672	8627050	2e-48	198	ok		bassbac-1l1	2	same	147391	1	+
bassbac-91j24.r	groupI	75	260	49	5	1	258	8627641	8627396	4e-32	142	ok		bassbac-91j24	2	same	99921	-1	+
bassbac-6l13.f	groupI	75	260	49	5	1	258	8627691	8627446	4e-32	142	ok		bassbac-6l13	2	same	98799	-1	+
bassbac-107p19.r	groupI	75.48	877	146	13	328	1192	8639911	8639092	1e-141	507	ok		bassbac-107p19	2	same	124617	-1	+
bassbac-100b9.f	groupI	78.55	275	52	4	1945	2215	8652950	8653221	3e-51	207	ok		bassbac-100b9	2	same	176197	1	+	MAX	bassbac-100b9.f
bassbac-88d13.f	groupI	78.55	275	52	4	1945	2215	8653283	8653012	3e-51	207	ok		bassbac-88d13	2	same	139635	-1	+		bassbac-88d13.f
bassbac-10e24.f	groupI	78.55	275	52	4	1945	2215	8653380	8653109	3e-51	207	ok		bassbac-10e24	2	same	98005	-1	+
bassbac-42k23.r	groupI	77.37	137	31	0	319	455	8666059	8665923	4e-27	125	ok		bassbac-42k23	2	same	100307	-1	+
bassbac-14f10.r	groupI	83.48	563	73	9	1117	1659	8741175	8740613	5e-126	456	ok		bassbac-14f10	2	same	136976	-1	+
bassbac-75a6.r	groupI	80.61	490	73	5	42	514	8744877	8745361	6e-108	396	ok		bassbac-75a6	2	same	142999	1	+
bassbac-55k15.f	groupI	76.17	642	111	9	735	1367	8753313	8752705	4e-108	396	ok		bassbac-55k15	2	same	154275	-1	+
bassbac-65b24.f	groupI	76.17	642	111	9	735	1367	8753590	8752982	4e-108	396	ok		bassbac-65b24	2	same	149270	-1	+
bassbac-1l1.r	groupI	80.32	808	117	7	1210	2012	8774063	8773293	5e-180	637	ok		bassbac-1l1	2	same	147391	-1	+
bassbac-145n15.r	groupI	82.97	593	97	2	79	667	8779847	8780439	0	648	ok		bassbac-145n15	2	same	127129	1	+
bassbac-86j5.f	groupI	87.77	875	96	4	85	955	8818172	8819039	0	1000	bad		bassbac-86j5	2	same	116187	1	+	MAX	bassbac-86j5.f
bassbac-100b9.r	groupI	77.78	153	32	2	4	156	8829147	8828997	1e-24	117	ok		bassbac-100b9	2	same	176197	-1	+		bassbac-100b9.r
bassbac-77h12.f	groupI	73.39	699	144	10	6100	6791	8870129	8870792	1e-97	362	ok		bassbac-77h12	2	same	101544	1	+
bassbac-59n23.r	groupI	75.48	526	105	7	2854	3376	8876612	8877116	2e-88	332	ok		bassbac-59n23	2	same	16009220	1	+
bassbac-75a6.f	groupI	64.86	313	100	4	358	666	8887876	8887570	4e-29	133	ok		bassbac-75a6	2	same	142999	-1	+
bassbac-12n7.r	groupI	74.85	330	62	4	744	1071	8892582	8892892	4e-48	196	ok		bassbac-12n7	2	same	127467	1	+
bassbac-145n15.f	groupI	87.89	289	28	2	2	288	8906976	8906693	2e-86	323	ok		bassbac-145n15	2	same	127129	-1	+
bassbac-168p17.f	groupI	71.54	1005	243	7	2121	3119	8926381	8927348	1e-174	618	ok		bassbac-168p17	2	same	141465	1	+	MAX	bassbac-168p17.f
bassbac-153o2.r	groupI	71.54	1005	243	7	2121	3119	8927240	8928207	1e-174	618	ok		bassbac-153o2	2	same	130508	1	+
bassbac-95f24.r	groupI	71.54	1005	243	7	2121	3119	8927393	8928360	1e-174	618	ok		bassbac-95f24	2	same	114685	1	+
bassbac-86j5.r	groupI	68.9	463	129	4	2040	2502	8934359	8933912	6e-56	223	ok		bassbac-86j5	2	same	116187	-1	+		bassbac-86j5.r
bassbac-128m13.r	groupI	72.04	540	138	4	248	785	8937932	8938460	1e-84	316	ok		bassbac-128m13	2	same	123456	1	+
bassbac-105k22.r	groupI	81.05	190	32	1	1907	2092	8951370	8951181	3e-41	174	bad		bassbac-105k22	2	same	11838139	-1	-
bassbac-95j21.f	groupI	79.55	88	17	1	1	87	8967882	8967969	9e-12	74	ok		bassbac-95j21	2	same	126591	1	+
bassbac-77h12.r	groupI	69.56	1002	252	10	2213	3197	8971673	8970708	5e-132	477	ok		bassbac-77h12	2	same	101544	-1	+
bassbac-147p15.f	groupI	74.8	508	81	6	1159	1663	9011522	9011985	1e-73	282	ok		bassbac-147p15	2	same	120221	1	+
bassbac-12n7.f	groupI	83.82	482	52	6	1	462	9020049	9019574	6e-91	339	ok		bassbac-12n7	2	same	127467	-1	+
bassbac-95f24.f	groupI	85.83	120	13	4	446	562	9042078	9041960	6e-30	134	ok		bassbac-95f24	2	same	114685	-1	+
bassbac-22a21.r	groupI	73.80	794	101	62	38	806	9057250	9057961	3e-144	515	ok		bassbac-22a21	2	same	112783	1	+	MAX	bassbac-22a21.r
bassbac-153o2.f	groupI	83.35	901	93	12	1606	2503	9057748	9056902	0	768	ok		bassbac-153o2	2	same	130508	-1	+
bassbac-128m13.f	groupI	84.36	307	46	1	195	499	9061388	9061082	1e-86	324	ok		bassbac-128m13	2	same	123456	-1	+
bassbac-168p17.r	groupI	79.88	1655	315	3	12	1657	9067846	9066201	0	1516	ok		bassbac-168p17	2	same	141465	-1	+		bassbac-168p17.r
bassbac-95j21.r	groupI	77.59	58	13	0	635	692	9094473	9094416	5e-05	52	ok		bassbac-95j21	2	same	126591	-1	+
bassbac-165k10.f	groupI	82.27	299	43	2	1356	1653	9101346	9101635	2e-66	258	ok		bassbac-165k10	2	same	127832	1	+
bassbac-172e3.f	groupI	66.85	534	133	10	2379	2902	9120820	9121319	1e-34	153	bad		bassbac-172e3	2	same	108358	1	+
bassbac-99k6.f	groupI	81.44	625	107	4	1368	1985	9130829	9131451	1e-162	578	ok		bassbac-99k6	2	same	114905	1	+
bassbac-147p15.r	groupI	81.44	625	107	4	1368	1985	9131743	9131121	1e-162	578	ok		bassbac-147p15	2	same	120221	-1	+
bassbac-180m11.f	groupI	86.59	1618	208	1	590	2207	9143130	9144738	0	1855	ok		bassbac-180m11	2	same	133435	1	+	MAX	bassbac-180m11.f
bassbac-32h5.f	groupI	83.4	488	81	0	1046	1533	9152500	9152987	2e-144	518	ok		bassbac-32h5	2	same	96241	1	+
bassbac-156d14.f	groupI	75.47	53	13	0	310	362	9152557	9152609	0.011	44	bad		bassbac-156d14	2	same	110832	1	+
bassbac-120g19.f	groupI	69.39	330	84	4	2458	2770	9160269	9160598	1e-32	145	ok		bassbac-120g19	2	same	116019	1	+
bassbac-22a21.f	groupI	75.7	214	48	1	1453	1666	9170033	9169824	3e-37	161	ok		bassbac-22a21	2	same	112783	-1	+		bassbac-22a21.f
bassbac-22f15.f	groupI	75.7	214	48	1	1453	1666	9171144	9171353	3e-37	161	ok		bassbac-22f15	2	same	137249	1	+
bassbac-20c12.f	groupI	99.13	231	2	0	190	420	9199241	9199471	5e-98	361	ok		bassbac-20c12	2	same	124404	1	+
bassbac-62f8.r	groupI	88.94	606	61	3	1	602	9199270	9199873	2e-141	505	ok		bassbac-62f8	2	same	110601	1	+
bassbac-172e3.r	groupI	90.20	296	18	8	184	473	9229178	9228888	2e-100	369	ok		bassbac-172e3	2	same	108358	-1	+
bassbac-165k10.r	groupI	90.20	296	18	8	184	473	9229178	9228888	2e-100	369	ok		bassbac-165k10	2	same	127832	-1	+
bassbac-121o2.f	groupI	56.74	1581	629	10	739	2283	9229433	9230994	0	773	ok		bassbac-121o2	2	same	112655	1	+
bassbac-140f20.f	groupI	56.74	1581	629	10	739	2283	9229680	9231241	0	773	ok		bassbac-140f20	2	same	129718	1	+
bassbac-58b19.f	groupI	81.51	292	45	2	1226	1517	9236282	9236564	1e-64	252	ok		bassbac-58b19	2	same	106940	1	+
bassbac-73a20.r	groupI	84.62	117	11	1	16	132	9239096	9239205	1e-22	110	ok		bassbac-73a20	2	same	123208	1	+
bassbac-99k6.r	groupI	80.37	1080	144	14	361	1411	9245734	9244694	0	757	ok		bassbac-99k6	2	same	114905	-1	+
bassbac-32h5.r	groupI	71.89	989	205	18	738	1695	9248741	9247795	6e-111	407	ok		bassbac-32h5	2	same	96241	-1	+
bassbac-67e22.r	groupI	71.89	989	205	18	738	1695	9251977	9252923	6e-111	407	ok		bassbac-67e22	2	same	24275	1	+
bassbac-156d14.r	groupI	89.58	4174	425	3	909	5080	9263389	9259224	0	5160	bad		bassbac-156d14	2	same	110832	-1	+
bassbac-69g4.f	groupI	74.19	155	39	1	1	154	9264710	9264864	1e-22	110	ok		bassbac-69g4	2	same	103725	1	+	MAX	bassbac-69g4.f
bassbac-67e22.f	groupI	72.52	666	107	14	2137	2785	9276252	9275646	2e-62	245	ok		bassbac-67e22	2	same	24275	-1	+
bassbac-120g19.r	groupI	72.52	666	107	14	2137	2785	9276288	9275682	2e-62	245	ok		bassbac-120g19	2	same	116019	-1	+
bassbac-180m11.r	groupI	72.52	666	107	14	2137	2785	9276565	9275959	2e-62	245	ok		bassbac-180m11	2	same	133435	-1	+		bassbac-180m11.r
bassbac-22f15.r	groupI	87.65	243	29	1	2016	2257	9308393	9308151	1e-73	282	ok		bassbac-22f15	2	same	137249	-1	+
bassbac-62f8.f	groupI	71.66	434	66	48	56	461	9309871	9309467	1e-65	253	ok		bassbac-62f8	2	same	110601	-1	+
bassbac-20c12.r	groupI	78.81	118	24	1	618	735	9323645	9323529	2e-15	87	ok		bassbac-20c12	2	same	124404	-1	+
bassbac-121o2.r	groupI	71.82	369	77	5	1589	1941	9342088	9341731	3e-41	174	ok		bassbac-121o2	2	same	112655	-1	+
bassbac-58b19.r	groupI	77.11	1101	162	15	1	1097	9343222	9342208	0	703	ok		bassbac-58b19	2	same	106940	-1	+
bassbac-140f20.r	groupI	90.28	617	59	1	3502	4118	9359398	9358783	0	779	bad		bassbac-140f20	2	same	129718	-1	+
bassbac-73a20.f	groupI	90.28	617	59	1	3502	4118	9362304	9361689	0	779	bad		bassbac-73a20	2	same	123208	-1	+
bassbac-69g4.r	groupI	68.93	750	197	5	2830	3575	9368435	9367718	2e-91	342	ok		bassbac-69g4	2	same	103725	-1	+	Contig End	bassbac-69g4.r
bassbac-168p12.f	groupI	77.23	101	18	2	2212	2310	9377656	9377559	3e-08	65	bad		bassbac-168p12	2	same	13793448	-1	-
bassbac-62e7.r	groupI	75	100	22	2	1128	1224	9378256	9378355	5e-07	60	bad		bassbac-62e7	2	same	6828344	1	+
bassbac-37d24.r	groupI	78.43	1182	189	13	579	1752	9484579	9485702	0	857	ok		bassbac-37d24	2	same	89266	1	+	Contig Start	bassbac-37d24.r
bassbac-38k23.f	groupI	75.06	401	67	5	970	1369	9493860	9493492	1e-57	228	ok		bassbac-38k23	2	same	1996432	-1	+
bassbac-90e15.f	groupI	75.06	401	67	5	970	1369	9494396	9494764	1e-57	228	ok		bassbac-90e15	2	same	85817	1	+
bassbac-65a9.f	groupI	76.18	529	92	4	1669	2196	9500737	9501232	3e-94	350	ok		bassbac-65a9	2	same	93354	1	+
bassbac-56e8.f	groupI	77.56	624	115	6	1897	2510	9504276	9504884	2e-129	467	ok		bassbac-56e8	2	same	89815	1	+
bassbac-143p19.r	groupI	77.56	624	115	6	1897	2510	9504283	9504891	2e-129	467	ok		bassbac-143p19	2	same	121711	1	+
bassbac-56p3.f	groupI	74.5	149	36	2	510	656	9514615	9514763	2e-18	98	ok		bassbac-56p3	2	same	80789	1	+
bassbac-79m21.r	groupI	74.5	149	36	2	510	656	9514615	9514763	2e-18	98	ok		bassbac-79m21	2	same	111965	1	+
bassbac-89i2.r	groupI	81.94	72	13	0	1123	1194	9516892	9516963	2e-11	74	ok		bassbac-89i2	2	same	109840	1	+
bassbac-151n12.r	groupI	81.66	169	22	2	142	305	9518943	9519107	1e-31	141	ok		bassbac-151n12	2	same	107109	1	+
bassbac-171g14.r	groupI	81.66	169	22	2	142	305	9518952	9519116	1e-31	141	ok		bassbac-171g14	2	same	107025	1	+
bassbac-168d21.r	groupI	77.46	1322	186	17	2908	4207	9555842	9557073	0	809	ok		bassbac-168d21	2	same	125238	1	+
bassbac-138c9.f	groupI	77.46	1322	186	17	2908	4207	9555868	9557099	0	809	ok		bassbac-138c9	2	same	125442	1	+	MAX	bassbac-138c9.f
bassbac-37d24.f	groupI	82.97	229	39	0	278	506	9573845	9573617	2e-61	240	ok		bassbac-37d24	2	same	89266	-1	+		bassbac-37d24.f
bassbac-145j24.f	groupI	82.97	229	39	0	278	506	9574812	9575040	2e-61	240	ok		bassbac-145j24	2	same	106498	1	+
bassbac-159n8.f	groupI	82.97	229	39	0	278	506	9574812	9575040	2e-61	240	ok		bassbac-159n8	2	same	118523	1	+
bassbac-90e15.r	groupI	79.74	1096	189	6	4	1081	9580213	9579133	0	935	ok		bassbac-90e15	2	same	85817	-1	+
bassbac-56e8.r	groupI	90.37	1080	104	0	1483	2562	9594091	9593012	0	1383	ok		bassbac-56e8	2	same	89815	-1	+
bassbac-65a9.r	groupI	90.37	1080	104	0	1483	2562	9594091	9593012	0	1383	ok		bassbac-65a9	2	same	93354	-1	+
bassbac-56p3.r	groupI	86.67	120	12	3	885	1001	9595404	9595286	1e-20	106	ok		bassbac-56p3	2	same	80789	-1	+
bassbac-122l4.r	groupI	75.59	508	96	4	1079	1583	9600464	9600946	9e-101	372	ok		bassbac-122l4	2	same	8650	1	+
bassbac-122l4.f	groupI	81.33	1034	175	6	2588	3614	9609114	9608092	0	952	ok		bassbac-122l4	2	same	8650	-1	+
bassbac-84g18.r	groupI	79.61	255	41	6	909	1157	9622202	9622451	5e-42	175	ok		bassbac-84g18	2	same	105230	1	+
bassbac-171g14.f	groupI	69.52	397	97	5	499	887	9625977	9625597	9e-40	169	ok		bassbac-171g14	2	same	107025	-1	+
bassbac-143p19.f	groupI	69.52	397	97	5	499	887	9625994	9625614	9e-40	169	ok		bassbac-143p19	2	same	121711	-1	+
bassbac-151n12.f	groupI	69.52	397	97	5	499	887	9626052	9625672	9e-40	169	ok		bassbac-151n12	2	same	107109	-1	+
bassbac-79m21.f	groupI	81.25	272	37	4	2700	2959	9626580	9626311	2e-49	202	bad		bassbac-79m21	2	same	111965	-1	+
bassbac-24l7.f	groupI	81.25	272	37	4	2700	2959	9626644	9626913	2e-49	202	bad		bassbac-24l7	2	same	120279	1	+
bassbac-89i2.f	groupI	69.52	397	97	5	499	887	9626732	9626352	9e-40	169	ok		bassbac-89i2	2	same	109840	-1	+
bassbac-39f14.r	groupI	72.59	704	139	13	3003	3680	9658928	9659603	9e-84	316	ok		bassbac-39f14	2	same	98904	1	+	MAX	bassbac-39f14.r
bassbac-168d21.f	groupI	94.12	204	12	0	3488	3691	9681080	9680877	8e-75	286	bad		bassbac-168d21	2	same	125238	-1	+
bassbac-145j24.r	groupI	94.12	204	12	0	3488	3691	9681310	9681107	8e-75	286	bad		bassbac-145j24	2	same	106498	-1	+
bassbac-138c9.r	groupI	94.12	204	12	0	3488	3691	9681310	9681107	8e-75	286	bad		bassbac-138c9	2	same	125442	-1	+		bassbac-138c9.r
bassbac-61a3.f	groupI	94.12	204	12	0	3488	3691	9681646	9681849	8e-75	286	bad		bassbac-61a3	2	same	115612	1	+
bassbac-167i12.r	groupI	94.12	204	12	0	3488	3691	9681680	9681883	8e-75	286	bad		bassbac-167i12	2	same	119766	1	+
bassbac-58i20.r	groupI	94.12	204	12	0	3488	3691	9681713	9681916	8e-75	286	bad		bassbac-58i20	2	same	102791	1	+
bassbac-56d16.f	groupI	94.12	204	12	0	3488	3691	9683067	9683270	8e-75	286	bad		bassbac-56d16	2	same	103701	1	+
bassbac-159n8.r	groupI	81.18	85	14	2	534	617	9693335	9693252	2e-09	66	bad		bassbac-159n8	2	same	118523	-1	+
bassbac-97f8.f	groupI	79.87	154	29	2	3	156	9717622	9717773	1e-27	128	ok		bassbac-97f8	2	same	102949	1	+
bassbac-84g18.f	groupI	78.68	319	57	4	411	724	9727432	9727120	1e-61	242	ok		bassbac-84g18	2	same	105230	-1	+
bassbac-106f24.f	groupI	75.71	457	77	6	879	1331	9733237	9733663	1e-66	258	ok		bassbac-106f24	2	same	124435	1	+
bassbac-66g12.r	groupI	78.83	562	85	8	53	612	9738202	9738731	3e-107	391	ok		bassbac-66g12	2	same	113875	1	+
bassbac-146n2.f	groupI	68.28	927	219	16	4667	5574	9746902	9747772	2e-78	299	ok		bassbac-146n2	2	same	110947	1	+	MAX	bassbac-146n2.f
bassbac-24l7.r	groupI	68.28	927	219	16	4667	5574	9746923	9746053	2e-78	299	ok		bassbac-24l7	2	same	120279	-1	+
bassbac-39f14.f	groupI	78.31	461	78	7	1258	1718	9757832	9757394	6e-84	316	ok		bassbac-39f14	2	same	98904	-1	+		bassbac-39f14.f
bassbac-58i20.f	groupI	79.4	301	50	1	422	710	9784504	9784204	1e-65	255	ok		bassbac-58i20	2	same	102791	-1	+
bassbac-56d16.r	groupI	77.55	294	48	4	1471	1762	9786768	9786491	2e-48	198	ok		bassbac-56d16	2	same	103701	-1	+
bassbac-129b6.f	groupI	77.55	294	48	4	1471	1762	9787043	9787320	2e-48	198	ok		bassbac-129b6	2	same	116101	1	+
bassbac-61a3.r	groupI	86.75	83	11	0	707	789	9797258	9797176	8e-19	98	ok		bassbac-61a3	2	same	115612	-1	+
bassbac-167i12.f	groupI	75.26	679	130	5	1134	1808	9801446	9800802	4e-130	469	ok		bassbac-167i12	2	same	119766	-1	+
bassbac-8p17.f	groupI	75.76	66	16	0	186	251	9811415	9811480	4e-06	55	bad		bassbac-8p17	2	same	138533	1	+
bassbac-97f8.r	groupI	91.23	228	20	0	652	879	9820571	9820344	3e-79	299	ok		bassbac-97f8	2	same	102949	-1	+
bassbac-71c17.r	groupI	73.18	619	150	4	1373	1982	9827738	9828349	5e-109	399	ok		bassbac-71c17	2	same	118551	1	+
bassbac-83p8.f	groupI	73.18	619	150	4	1373	1982	9827738	9828349	5e-109	399	ok		bassbac-83p8	2	same	129338	1	+	MAX	bassbac-83p8.f
bassbac-66g12.f	groupI	75.84	327	76	2	680	1005	9852077	9851753	5e-64	248	ok		bassbac-66g12	2	same	113875	-1	+
bassbac-179b2.f	groupI	84.60	604	78	6	5	601	9856553	9857148	9e-168	592	ok		bassbac-179b2	2	same	64436	1	+
bassbac-106f24.r	groupI	84.06	251	39	1	22	272	9857672	9857423	2e-68	263	ok		bassbac-106f24	2	same	124435	-1	+
bassbac-146n2.r	groupI	84.06	251	39	1	22	272	9857849	9857600	2e-68	263	ok		bassbac-146n2	2	same	110947	-1	+		bassbac-146n2.r
bassbac-129b6.r	groupI	82.61	1570	212	23	2333	3867	9903144	9901601	0	1336	ok		bassbac-129b6	2	same	116101	-1	+
bassbac-75f14.r	groupI	85.5	1690	195	18	94	1763	9920624	9922283	0	1662	bad		bassbac-75f14	2	same	101718	1	+
bassbac-174l24.r	groupI	85.5	1690	195	18	94	1763	9920666	9922325	0	1662	bad		bassbac-174l24	2	same	117871	1	+
bassbac-179b2.r	groupI	85.5	1690	195	18	94	1763	9920989	9919330	0	1662	bad		bassbac-179b2	2	same	64436	-1	+
bassbac-87h1.r	groupI	79.7	739	131	4	3207	3929	9945179	9945914	0	640	ok		bassbac-87h1	2	same	8860	1	+
bassbac-71c17.f	groupI	80.61	361	51	5	483	837	9946289	9945942	6e-74	282	ok		bassbac-71c17	2	same	118551	-1	+
bassbac-128k13.f	groupI	66.45	602	92	80	1	558	9946539	9947074	5e-58	228	ok		bassbac-128k13	2	same	100317	1	+	MAX	bassbac-128k13.f
bassbac-8p17.r	groupI	75.12	1001	198	5	385	1370	9949948	9948984	0	678	ok		bassbac-8p17	2	same	138533	-1	+
bassbac-22o12.f	groupI	89.13	92	10	0	444	535	9951029	9951120	3e-24	115	ok		bassbac-22o12	2	same	91901	1	+
bassbac-87h1.f	groupI	69.05	643	132	12	684	1325	9954039	9953463	3e-47	194	ok		bassbac-87h1	2	same	8860	-1	+
bassbac-120p12.r	groupI	74.41	211	45	3	625	833	9957054	9957257	6e-26	122	ok		bassbac-120p12	2	same	88939	1	+
bassbac-83p8.r	groupI	68	175	49	2	305	479	9957076	9956909	4e-11	72	ok		bassbac-83p8	2	same	129338	-1	+		bassbac-83p8.r
bassbac-78b10.f	groupI	71.85	508	122	4	3487	3993	9990545	9991032	1e-85	323	ok		bassbac-78b10	2	same	90284	1	+
bassbac-168i8.r	groupI	86.84	38	5	0	1368	1405	10003559	10003522	0.01	46	bad		bassbac-168i8	2	same	13546694	-1	-
bassbac-75f14.f	groupI	81.41	199	36	1	1176	1374	10022342	10022145	7e-46	190	ok		bassbac-75f14	2	same	101718	-1	+
bassbac-6k3.r	groupI	88.32	197	23	0	1355	1551	10026964	10027160	2e-61	240	ok		bassbac-6k3	2	same	130269	1	+
bassbac-174l24.f	groupI	81.2	117	21	1	31	146	10038537	10038421	1e-21	107	ok		bassbac-174l24	2	same	117871	-1	+
bassbac-22o12.r	groupI	74.13	572	126	3	470	1041	10042930	10042381	1e-105	388	ok		bassbac-22o12	2	same	91901	-1	+
bassbac-166l14.r	groupI	72.25	173	42	2	305	475	10045573	10045741	3e-27	128	ok		bassbac-166l14	2	same	122262	1	+	MAX	bassbac-166l14.r
bassbac-120p12.f	groupI	72.25	173	42	2	305	475	10045993	10045825	3e-27	128	ok		bassbac-120p12	2	same	88939	-1	+
bassbac-128k13.r	groupI	72.25	173	42	2	305	475	10046856	10046688	3e-27	128	ok		bassbac-128k13	2	same	100317	-1	+		bassbac-128k13.r
bassbac-50a15.f	groupI	80.03	771	112	9	1671	2424	10067503	10068248	1e-168	597	ok		bassbac-50a15	2	same	93744	1	+
bassbac-107f5.f	groupI	69.5	1010	235	17	2142	3126	10072282	10073243	8e-110	402	ok		bassbac-107f5	2	same	94915	1	+
bassbac-78b10.r	groupI	86.67	945	62	17	1009	1949	10080829	10079945	0	847	ok		bassbac-78b10	2	same	90284	-1	+
bassbac-86k14.r	groupI	81.08	555	60	11	358	899	10113980	10114502	5e-106	389	ok		bassbac-86k14	2	same	109501	1	+
bassbac-54l19.f	groupI	79.05	253	45	1	1148	1400	10129957	10130201	3e-53	213	ok		bassbac-54l19	2	same	87667	1	+
bassbac-6k3.f	groupI	70.86	978	238	13	1040	1983	10157233	10156269	3e-130	470	ok		bassbac-6k3	2	same	130269	-1	+
bassbac-50a15.r	groupI	86.84	304	38	1	1163	1464	10161247	10160944	9e-93	345	ok		bassbac-50a15	2	same	93744	-1	+
bassbac-1n19.r	groupI	86.84	304	38	1	1163	1464	10161887	10162190	9e-93	345	ok		bassbac-1n19	2	same	96378	1	+	MAX	bassbac-1n19.r
bassbac-107f5.r	groupI	72.04	186	32	18	67	237	10167197	10167017	4e-24	115	ok		bassbac-107f5	2	same	94915	-1	+
bassbac-166l14.f	groupI	74.30	179	39	4	414	590	10167835	10167662	7e-19	98	bad		bassbac-166l14	2	same	122262	-1	+		bassbac-166l14.f
bassbac-74d19.f	groupI	68	475	137	7	1098	1560	10168126	10168597	9e-67	259	ok		bassbac-74d19	2	same	104581	1	+
bassbac-135d18.f	groupI	84.03	238	35	3	1432	1668	10190768	10191003	9e-58	229	ok		bassbac-135d18	2	same	107394	1	+
bassbac-54l19.r	groupI	77.59	607	107	11	811	1395	10217624	10217025	7e-109	399	ok		bassbac-54l19	2	same	87667	-1	+
bassbac-39l7.f	groupI	77.59	607	107	11	811	1395	10217752	10218351	7e-109	399	ok		bassbac-39l7	2	same	124688	1	+	MAX	bassbac-39l7.f
bassbac-86k14.f	groupI	70.21	762	165	8	1569	2327	10223481	10222779	1e-86	324	ok		bassbac-86k14	2	same	109501	-1	+
bassbac-9a2.f	groupI	81.65	267	43	4	156	416	10225255	10225521	9e-58	228	ok		bassbac-9a2	2	same	115133	1	+
bassbac-1n19.f	groupI	77.76	544	94	10	1448	1983	10258265	10257741	1e-96	358	ok		bassbac-1n19	2	same	96378	-1	+		bassbac-1n19.f
bassbac-74d19.r	groupI	72.8	533	124	8	957	1482	10272707	10272189	1e-75	288	ok		bassbac-74d19	2	same	104581	-1	+
bassbac-179k5.f	groupI	73.35	559	73	56	77	599	10289707	10290225	3e-96	355	ok		bassbac-179k5	2	same	138894	1	+	MAX	bassbac-179k5.f
bassbac-105d10.r	groupI	74.12	85	20	1	143	225	10290911	10290995	5e-06	55	bad		bassbac-105d10	2	same	14747148	1	-
bassbac-74h22.r	groupI	71.4	570	125	7	951	1511	10295113	10295653	5e-71	272	ok		bassbac-74h22	2	same	119587	1	+
bassbac-135d18.r	groupI	83.45	278	35	2	28	294	10298162	10297885	4e-68	263	ok		bassbac-135d18	2	same	107394	-1	+
bassbac-2d13.f	groupI	70.13	77	23	0	21	97	10327042	10326966	0.0002	50	bad		bassbac-2d13	2	same	2827165	-1	-
bassbac-9a2.r	groupI	87.14	451	58	0	8384	8834	10340388	10339938	2e-148	532	ok		bassbac-9a2	2	same	115133	-1	+
bassbac-39l7.r	groupI	87.14	451	58	0	8384	8834	10342440	10341990	2e-148	532	ok		bassbac-39l7	2	same	124688	-1	+		bassbac-39l7.r
bassbac-141g13.r	groupI	75.38	532	110	6	551	1068	10342568	10343092	6e-94	348	ok		bassbac-141g13	2	same	70859	1	+
bassbac-42e2.f	groupI	70.33	1045	219	20	1	1003	10345702	10346697	6e-95	351	ok		bassbac-42e2	2	same	99949	1	+
bassbac-161i12.r	groupI	84	125	14	2	2132	2254	10363427	10363547	5e-22	110	bad		bassbac-161i12	2	same	121998	1	+
bassbac-133i1.f	groupI	81	200	38	0	867	1066	10366958	10367157	2e-48	198	ok		bassbac-133i1	2	same	65073	1	+
bassbac-18c1.f	groupI	81	200	38	0	867	1066	10367091	10367290	2e-48	198	ok		bassbac-18c1	2	same	107635	1	+
bassbac-4l9.f	groupI	85.25	305	42	1	2110	2411	10375708	10376012	6e-88	329	ok		bassbac-4l9	2	same	109703	1	+
bassbac-141g13.f	groupI	72.86	770	155	13	15	747	10413427	10412675	3e-83	315	bad		bassbac-141g13	2	same	70859	-1	+
bassbac-74h22.f	groupI	72.86	770	155	13	15	747	10414700	10413948	3e-83	315	bad		bassbac-74h22	2	same	119587	-1	+
bassbac-62m22.r	groupI	72.86	770	155	13	15	747	10415445	10416197	3e-83	315	bad		bassbac-62m22	2	same	103380	1	+	MAX	bassbac-62m22.r
bassbac-179k5.r	groupI	68.75	1392	337	19	2345	3725	10428601	10427297	2e-159	567	ok		bassbac-179k5	2	same	138894	-1	+		bassbac-179k5.r
bassbac-133i1.r	groupI	76.59	440	87	7	1	439	10432031	10431607	7e-77	291	ok		bassbac-133i1	2	same	65073	-1	+
bassbac-42e2.r	groupI	69.33	300	76	6	327	624	10445651	10445366	6e-23	112	ok		bassbac-42e2	2	same	99949	-1	+
bassbac-18c1.r	groupI	76.92	208	45	2	452	659	10474726	10474522	1e-36	158	ok		bassbac-18c1	2	same	107635	-1	+
bassbac-4l9.r	groupI	77.01	709	92	48	5	678	10485411	10484739	7e-152	540	ok		bassbac-4l9	2	same	109703	-1	+
bassbac-161i12.f	groupI	69.64	112	32	1	183	294	10485425	10485316	2e-07	60	ok		bassbac-161i12	2	same	121998	-1	+
bassbac-138k3.r	groupI	78.71	155	31	2	763	916	10486404	10486557	2e-26	123	ok		bassbac-138k3	2	same	99679	1	+	MAX	bassbac-138k3.r
bassbac-62m22.f	groupI	88.7	115	13	0	696	810	10518825	10518711	5e-32	142	ok		bassbac-62m22	2	same	103380	-1	+		bassbac-62m22.f
bassbac-37d2.f	groupI	86.56	253	32	1	151	403	10524926	10525176	1e-73	283	ok		bassbac-37d2	2	same	95050	1	-
bassbac-180j17.r	groupI	86.56	253	32	1	151	403	10529546	10529796	1e-73	283	ok		bassbac-180j17	2	same	90372	1	-
bassbac-63f2.r	groupI	81.51	292	51	1	693	984	10532023	10532311	1e-73	280	ok		bassbac-63f2	2	same	102647	1	+
bassbac-21f19.f	groupI	71.54	376	100	5	1297	1672	10533974	10534342	3e-51	207	ok		bassbac-21f19	2	same	100384	1	+
bassbac-158c7.r	groupI	76.06	1345	233	15	10408	11726	10579818	10581099	0	852	ok		bassbac-158c7	2	same	55917	1	+
bassbac-81d8.r	groupI	76.06	1345	233	15	10408	11726	10585129	10586410	0	852	ok		bassbac-81d8	2	same	51914	1	+	MAX	bassbac-81d8.r
bassbac-29a12.r	groupI	76.06	1345	233	15	10408	11726	10585629	10586910	0	852	ok		bassbac-29a12	2	same	45915	1	+
bassbac-138k3.f	groupI	76.06	1345	233	15	10408	11726	10586083	10584802	0	852	ok		bassbac-138k3	2	same	99679	-1	+		bassbac-138k3.f
bassbac-145f8.r	groupI	60.07	283	112	1	1137	1419	10592044	10592325	9e-39	166	ok		bassbac-145f8	2	same	39983	1	+
bassbac-155b2.f	groupI	76.09	389	75	4	1801	2177	10594131	10594513	5e-68	263	ok		bassbac-155b2	2	same	38487	1	+
bassbac-152n19.f	groupI	80.81	198	35	2	184	379	10596390	10596586	8e-42	174	ok		bassbac-152n19	2	same	35443	1	+
bassbac-48p22.f	groupI	62.19	804	301	3	270	1071	10606390	10607192	7e-63	247	bad		bassbac-48p22	2	same	144919	1	+	MAX	bassbac-48p22.f
bassbac-20i18.f	groupI	80.58	968	176	3	3	970	10606922	10607877	0	897	ok		bassbac-20i18	2	same	27146	1	+
bassbac-161k20.r	groupI	80.58	968	176	3	3	970	10607047	10608002	0	897	ok		bassbac-161k20	2	same	26557	1	+
bassbac-125g13.r	groupI	61.39	689	257	3	4	691	10611662	10610982	3e-52	212	bad		bassbac-125g13	2	same	20257	-1	-
bassbac-24k16.r	groupI	85.93	1151	162	0	2560	3710	10616908	10615758	0	1312	bad		bassbac-24k16	2	same	57211	-1	-
bassbac-136n10.r	groupI	85.93	1151	162	0	2560	3710	10617055	10615905	0	1312	bad		bassbac-136n10	2	same	28150	-1	-
bassbac-180j17.f	groupI	85.93	1151	162	0	2560	3710	10618768	10619918	0	1312	bad		bassbac-180j17	2	same	90372	1	-
bassbac-37d2.r	groupI	85.93	1151	162	0	2560	3710	10618826	10619976	0	1312	bad		bassbac-37d2	2	same	95050	1	-
bassbac-156h16.f	groupI	85.93	1151	162	0	2560	3710	10619337	10618187	0	1312	bad		bassbac-156h16	2	same	17043	-1	-
bassbac-139k8.f	groupI	83.94	467	75	0	1664	2130	10625957	10625491	2e-140	504	ok		bassbac-139k8	2	same	6533	-1	-
bassbac-125g13.f	groupI	83.75	277	45	0	4968	5244	10630963	10631239	4e-78	297	ok		bassbac-125g13	2	same	20257	1	-
bassbac-137m12.r	groupI	82.51	263	46	0	1339	1601	10631210	10631472	6e-71	272	ok		bassbac-137m12	2	same	2773	1	-
bassbac-29a12.f	groupI	77.91	258	56	1	8	265	10631544	10631288	2e-55	220	ok		bassbac-29a12	2	same	45915	-1	+
bassbac-152n19.r	groupI	76.15	130	30	1	1195	1324	10631833	10631705	1e-19	101	ok		bassbac-152n19	2	same	35443	-1	+
bassbac-139k8.r	groupI	82.51	263	46	0	1339	1601	10632024	10631762	6e-71	272	ok		bassbac-139k8	2	same	6533	-1	-
bassbac-145f8.f	groupI	82.51	263	46	0	1339	1601	10632027	10631765	6e-71	272	ok		bassbac-145f8	2	same	39983	-1	+
bassbac-42k14.r	groupI	74.5	404	96	2	365	768	10632053	10632449	1e-75	286	ok		bassbac-42k14	2	same	54491	1	+
bassbac-155b2.r	groupI	80.76	1138	207	4	329	1454	10632618	10631481	0	1060	ok		bassbac-155b2	2	same	38487	-1	+
bassbac-161k20.f	groupI	76	750	161	3	1	750	10633604	10632874	3e-172	608	ok		bassbac-161k20	2	same	26557	-1	+
bassbac-137m12.f	groupI	67.27	165	54	0	930	1094	10633819	10633983	1e-16	91	bad		bassbac-137m12	2	same	2773	1	-
bassbac-20i18.r	groupI	86.43	258	35	0	328	585	10634068	10633811	2e-79	299	ok		bassbac-20i18	2	same	27146	-1	+
bassbac-74p13.r	groupI	87.32	142	16	2	29	169	10634135	10634275	7e-40	168	ok		bassbac-74p13	2	same	56482	1	+
bassbac-60e24.f	groupI	79.35	983	187	2	1	983	10634283	10635249	0	878	ok		bassbac-60e24	2	same	59355	1	+
bassbac-21f19.r	groupI	84.28	986	155	0	1251	2236	10634358	10633373	0	1073	bad		bassbac-21f19	2	same	100384	-1	+
bassbac-63f2.f	groupI	84.28	986	155	0	1251	2236	10634670	10633685	0	1073	bad		bassbac-63f2	2	same	102647	-1	+
bassbac-156h16.r	groupI	81.52	433	50	24	1	410	10635230	10634805	4e-113	410	ok		bassbac-156h16	2	same	17043	-1	-
bassbac-158c7.f	groupI	86.77	257	34	0	423	679	10635735	10635479	6e-80	301	ok		bassbac-158c7	2	same	55917	-1	+
bassbac-81d8.f	groupI	85.76	941	132	1	1089	2027	10637043	10636103	0	1057	bad		bassbac-81d8	2	same	51914	-1	+		bassbac-81d8.f
bassbac-14k23.f	groupI	85.15	485	72	0	1	485	10637757	10638241	9e-152	542	ok		bassbac-14k23	2	same	55784	1	+
bassbac-136n10.f	groupI	83.03	383	65	0	1	383	10643673	10644055	6e-110	402	ok		bassbac-136n10	2	same	28150	1	-
bassbac-48e15.f	groupI	79.96	898	180	0	43	940	10649356	10650253	0	851	bad		bassbac-48e15	2	same	75404	1	+
bassbac-24k16.f	groupI	87.21	688	88	0	1	688	10672282	10672969	0	801	ok		bassbac-24k16	2	same	57211	1	-
bassbac-23a4.f	groupI	90.54	222	21	0	1	222	10686163	10686384	2e-75	286	bad		bassbac-23a4	2	same	65412	1	+
bassbac-42k14.f	groupI	90.54	222	21	0	1	222	10686544	10686323	2e-75	286	bad		bassbac-42k14	2	same	54491	-1	+
bassbac-145b6.r	groupI	78.89	810	146	8	2446	3247	10690478	10691270	0	640	ok		bassbac-145b6	2	same	61098	1	+
bassbac-74p13.f	groupI	78.89	810	146	8	2446	3247	10690617	10689825	0	640	ok		bassbac-74p13	2	same	56482	-1	+
bassbac-14k23.r	groupI	78.89	810	146	8	2446	3247	10693541	10692749	0	640	ok		bassbac-14k23	2	same	55784	-1	+
bassbac-60e24.r	groupI	78.89	810	146	8	2446	3247	10693638	10692846	0	640	ok		bassbac-60e24	2	same	59355	-1	+
bassbac-40i12.r	groupI	88.07	696	83	0	6	701	10702264	10702959	0	832	bad		bassbac-40i12	2	same	63748	1	+
bassbac-48e15.r	groupI	72.93	1326	336	10	389	1709	10724760	10723453	0	868	bad		bassbac-48e15	2	same	75404	-1	+
bassbac-1k19.f	groupI	85.35	894	120	3	16	898	10738946	10739839	0	962	ok2		bassbac-1k19	2	same	34606	1	+
bassbac-81j22.f	groupI	89.08	641	70	0	8	648	10738953	10739593	0	797	bad		bassbac-81j22	2	same	12219	1	+
bassbac-5m5.r	groupI	76.98	443	100	2	113	554	10747605	10748046	5e-98	361	ok2		bassbac-5m5	2	same	11956	1	+
bassbac-73e19.f	groupI	95.85	217	7	1	1	215	10747923	10748139	8e-81	305	bad		bassbac-73e19	2	same	16352723	1	+
bassbac-106a11.f	groupI	86.87	891	117	0	1547	2437	10750997	10751887	0	1042	bad		bassbac-106a11	2	same	46517	1	+	MAX	bassbac-106a11.f
bassbac-81j22.r	groupI	81.21	346	65	0	1236	1581	10751172	10750827	3e-92	343	ok		bassbac-81j22	2	same	12219	-1	+
bassbac-48p22.r	groupI	87.45	470	59	0	2	471	10751309	10750840	4e-157	559	bad		bassbac-48p22	2	same	144919	-1	+		bassbac-48p22.r
bassbac-23a4.r	groupI	86.33	900	123	0	4066	4965	10751575	10750676	0	1038	bad		bassbac-23a4	2	same	65412	-1	+
bassbac-145b6.f	groupI	86.33	900	123	0	4066	4965	10751576	10750677	0	1038	bad		bassbac-145b6	2	same	61098	-1	+
bassbac-55n8.r	groupI	81.17	531	88	2	1443	1961	10753842	10754372	9e-137	491	ok		bassbac-55n8	2	same	43286	1	+
bassbac-101a1.f	groupI	81.17	531	88	2	1443	1961	10753842	10754372	9e-137	491	ok		bassbac-101a1	2	same	68423	1	+
bassbac-5m5.f	groupI	84.77	302	46	0	1	302	10759561	10759260	1e-89	334	ok		bassbac-5m5	2	same	11956	-1	+
bassbac-178o17.f	groupI	78.93	1628	316	7	451	2077	10759615	10761216	0	1396	bad		bassbac-178o17	2	same	123301	1	+
bassbac-156l21.r	groupI	74.75	499	102	5	1	499	10762734	10763208	2e-84	315	ok		bassbac-156l21	2	same	121038	1	+
bassbac-39j14.f	groupI	82.14	784	114	3	1	784	10765815	10766572	0	735	ok		bassbac-39j14	2	same	77760	1	+
bassbac-40i12.f	groupI	82.34	872	137	5	5834	6705	10766012	10765158	0	824	bad		bassbac-40i12	2	same	63748	-1	+
bassbac-1k19.r	groupI	68.47	701	194	9	392	1086	10773552	10772873	8e-79	297	ok		bassbac-1k19	2	same	34606	-1	+
bassbac-58m2.f	groupI	85.26	156	23	0	73	228	10784023	10784178	2e-42	175	ok		bassbac-58m2	2	same	113234	1	+
bassbac-141a12.f	groupI	75.86	174	40	1	1113	1284	10794425	10794598	5e-29	133	ok		bassbac-141a12	2	same	129036	1	+	MAX	bassbac-141a12.f
bassbac-55n8.f	groupI	86.33	256	35	0	533	788	10797128	10796873	3e-78	296	ok		bassbac-55n8	2	same	43286	-1	+
bassbac-106a11.r	groupI	86.33	256	35	0	533	788	10797514	10797259	3e-78	296	ok		bassbac-106a11	2	same	46517	-1	+		bassbac-106a11.r
bassbac-78g23.f	groupI	76.5	400	71	8	702	1080	10807207	10807604	3e-60	237	ok		bassbac-78g23	2	same	113152	1	+
bassbac-143o20.r	groupI	72.54	284	73	3	730	1008	10808948	10809231	1e-40	171	ok		bassbac-143o20	2	same	114580	1	+
bassbac-101a1.r	groupI	76.72	1104	210	14	404	1483	10822265	10821185	0	751	ok		bassbac-101a1	2	same	68423	-1	+
bassbac-96p10.r	groupI	83.45	1867	284	8	1	1860	10832780	10834628	0	1890	ok		bassbac-96p10	2	same	105146	1	+
bassbac-39j14.r	groupI	81.97	183	28	1	1408	1590	10843575	10843398	3e-40	171	ok		bassbac-39j14	2	same	77760	-1	+
bassbac-171e5.r	groupI	81.53	747	106	13	1	740	10847777	10848498	3e-168	594	ok		bassbac-171e5	2	same	113635	1	+
bassbac-178o17.r	groupI	75.76	887	147	17	1115	1994	10882916	10882091	1e-132	478	ok		bassbac-178o17	2	same	123301	-1	+
bassbac-156l21.f	groupI	73.98	615	135	7	2891	3502	10883772	10883180	3e-100	370	ok		bassbac-156l21	2	same	121038	-1	+
bassbac-58m2.r	groupI	74.61	1032	212	12	2048	3067	10897257	10896264	5e-178	629	ok		bassbac-58m2	2	same	113234	-1	+
bassbac-134h19.f	groupI	74.43	305	71	4	767	1066	10908073	10908375	1e-47	194	ok		bassbac-134h19	2	same	101327	1	+
bassbac-170n22.r	groupI	77.32	313	69	1	3509	3821	10919887	10920197	4e-67	261	ok		bassbac-170n22	2	same	97842	1	+	MAX	bassbac-170n22.r
bassbac-78g23.r	groupI	83.1	213	34	1	2274	2486	10920359	10920149	4e-53	213	ok		bassbac-78g23	2	same	113152	-1	+
bassbac-141a12.r	groupI	77.32	313	69	1	3509	3821	10923461	10923151	4e-67	261	ok		bassbac-141a12	2	same	129036	-1	+		bassbac-141a12.r
bassbac-143o20.f	groupI	77.32	313	69	1	3509	3821	10923528	10923218	4e-67	261	ok		bassbac-143o20	2	same	114580	-1	+
bassbac-16j10.r	groupI	74.86	350	66	6	49	386	10925769	10926108	3e-32	144	ok		bassbac-16j10	2	same	83631	1	+
bassbac-123n7.r	groupI	74.86	350	66	6	49	386	10925775	10926114	3e-32	144	ok		bassbac-123n7	2	same	96963	1	+
bassbac-82g11.f	groupI	70.50	417	71	45	69	455	10927925	10928319	5e-59	231	ok		bassbac-82g11	2	same	81475	1	+
bassbac-71a21.f	groupI	70.50	417	71	45	69	455	10927925	10928319	5e-59	231	ok		bassbac-71a21	2	same	97890	1	+
bassbac-59f8.f	groupI	76.03	847	156	13	1584	2415	10933934	10934748	6e-146	523	ok		bassbac-59f8	2	same	119533	1	+
bassbac-71f1.r	groupI	73	774	164	12	8	750	10937690	10938449	4e-109	399	ok		bassbac-71f1	2	same	112076	1	+
bassbac-96p10.f	groupI	73	774	164	12	8	750	10937926	10937167	4e-109	399	ok		bassbac-96p10	2	same	105146	-1	+
bassbac-68c9.r	groupI	82.05	39	7	0	215	253	10939821	10939859	0.09	41	ok		bassbac-68c9	2	same	15111916	1	+
bassbac-10m6.r	groupI	80	60	12	0	131	190	10940636	10940695	9e-07	58	bad		bassbac-10m6	2	same	15112305	1	+
bassbac-1j21.r	groupI	80	60	12	0	131	190	10940644	10940703	9e-07	58	bad		bassbac-1j21	2	same	15112207	1	+
bassbac-57a16.f	groupI	72.89	343	55	6	521	861	10954155	10954461	8e-29	133	ok		bassbac-57a16	2	same	120038	1	+
bassbac-171e5.f	groupI	77.67	748	134	9	1786	2516	10961412	10960681	2e-149	534	ok		bassbac-171e5	2	same	113635	-1	+
bassbac-70p2.r	groupI	81.79	1274	113	21	1	1188	10963800	10965040	0	903	ok		bassbac-70p2	2	same	89632	1	+
bassbac-12g12.f	groupI	79.63	540	95	7	126	657	10995551	10996083	8e-114	415	ok		bassbac-12g12	2	same	106767	1	+
bassbac-82g11.r	groupI	79.87	313	58	2	895	1202	11009400	11009088	4e-71	274	bad		bassbac-82g11	2	same	81475	-1	+
bassbac-16j10.f	groupI	79.87	313	58	2	895	1202	11009400	11009088	4e-71	274	bad		bassbac-16j10	2	same	83631	-1	+
bassbac-134h19.r	groupI	79.87	313	58	2	895	1202	11009400	11009088	4e-71	274	bad		bassbac-134h19	2	same	101327	-1	+
bassbac-14o12.f	groupI	76.27	569	84	11	233	794	11016646	11017170	3e-79	299	ok		bassbac-14o12	2	same	108589	1	+
bassbac-11l6.r	groupI	76.27	569	84	11	233	794	11016646	11017170	3e-79	299	ok		bassbac-11l6	2	same	116083	1	+	MAX	bassbac-11l6.r
bassbac-170n22.f	groupI	76.85	337	67	4	540	876	11017729	11017404	4e-61	239	ok		bassbac-170n22	2	same	97842	-1	+		bassbac-170n22.f
bassbac-123n7.f	groupI	79.86	278	42	5	323	586	11022738	11022461	2e-50	202	ok		bassbac-123n7	2	same	96963	-1	+
bassbac-97l23.f	groupI	79.86	278	42	5	323	586	11022888	11023165	2e-50	202	ok		bassbac-97l23	2	same	102609	1	+
bassbac-73h21.r	groupI	74.85	1161	217	18	311	1450	11025661	11026767	3e-175	619	ok		bassbac-73h21	2	same	102242	1	+
bassbac-71a21.r	groupI	74.85	1161	217	18	311	1450	11025815	11024709	3e-175	619	ok		bassbac-71a21	2	same	97890	-1	+
bassbac-71f1.f	groupI	81.18	356	63	4	1139	1492	11049766	11049413	8e-84	315	ok		bassbac-71f1	2	same	112076	-1	+
bassbac-70p2.f	groupI	71.71	509	121	11	1392	1886	11053432	11052933	3e-57	228	ok		bassbac-70p2	2	same	89632	-1	+
bassbac-59f8.r	groupI	71.71	509	121	11	1392	1886	11053467	11052968	3e-57	228	ok		bassbac-59f8	2	same	119533	-1	+
bassbac-147o20.r	groupI	71.71	509	121	11	1392	1886	11053669	11054168	3e-57	228	ok		bassbac-147o20	2	same	86844	1	+
bassbac-152c2.f	groupI	73.51	589	111	9	1553	2110	11070907	11071481	3e-77	294	ok		bassbac-152c2	2	same	108589	1	+
bassbac-57a16.r	groupI	85.71	203	29	0	84	286	11074193	11073991	3e-58	231	bad		bassbac-57a16	2	same	120038	-1	+
bassbac-73n1.r	groupI	75.7	823	150	16	4382	5196	11074720	11075500	1e-128	465	ok		bassbac-73n1	2	same	116982	1	+
bassbac-80o17.f	groupI	80.04	486	77	5	1923	2402	11079272	11079743	5e-107	393	ok		bassbac-80o17	2	same	106704	1	+
bassbac-166c9.f	groupI	73.27	666	136	13	7682	8332	11096275	11096913	7e-89	334	ok		bassbac-166c9	2	same	120398	1	+
bassbac-167h20.r	groupI	73.27	666	136	13	7682	8332	11096280	11096918	7e-89	334	ok		bassbac-167h20	2	same	145146	1	+	MAX	bassbac-167h20.r
bassbac-12g12.r	groupI	84.47	528	61	5	1131	1651	11102318	11101805	1e-139	502	ok		bassbac-12g12	2	same	106767	-1	+
bassbac-144l17.r	groupI	75.7	1531	299	22	1455	2968	11124563	11126037	0	958	ok		bassbac-144l17	2	same	105349	1	+
bassbac-14o12.r	groupI	75.7	1531	299	22	1455	2968	11125235	11123761	0	958	ok		bassbac-14o12	2	same	108589	-1	+
bassbac-97l23.r	groupI	75.7	1531	299	22	1455	2968	11125497	11124023	0	958	ok		bassbac-97l23	2	same	102609	-1	+
bassbac-73h21.f	groupI	93.48	46	2	1	1	45	11127903	11127858	6e-06	55	bad		bassbac-73h21	2	same	102242	-1	+
bassbac-11l6.f	groupI	72.88	579	131	5	2791	3364	11132729	11132172	3e-88	331	ok		bassbac-11l6	2	same	116083	-1	+		bassbac-11l6.f
bassbac-152i8.f	groupI	82.19	365	56	2	786	1149	11140500	11140856	3e-92	343	ok		bassbac-152i8	2	same	90961	1	+
bassbac-79m6.r	groupI	82.19	365	56	2	786	1149	11140500	11140856	3e-92	343	ok		bassbac-79m6	2	same	108214	1	+
bassbac-143d18.r	groupI	82.19	365	56	2	786	1149	11140504	11140860	3e-92	343	ok		bassbac-143d18	2	same	111536	1	+
bassbac-147o20.f	groupI	82.19	365	56	2	786	1149	11140513	11140157	3e-92	343	ok		bassbac-147o20	2	same	86844	-1	+
bassbac-88h21.r	groupI	79.95	419	49	31	277	685	11147018	11147411	2e-101	372	ok		bassbac-88h21	2	same	109372	1	+
bassbac-64o16.f	groupI	79.34	121	17	4	62	176	11148689	11148807	3e-10	69	ok		bassbac-64o16	2	same	117232	1	+
bassbac-113f20.r	groupI	82.46	399	51	4	15	396	11149600	11149996	9e-95	350	ok		bassbac-113f20	2	same	121829	1	+
bassbac-121i17.f	groupI	89.52	926	67	12	1	909	11155614	11156526	0	1011	ok		bassbac-121i17	2	same	66818	1	+
bassbac-165d4.r	groupI	67.70	740	114	85	1	712	11155887	11156529	4e-87	324	ok		bassbac-165d4	2	same	115542	1	+
bassbac-131n16.f	groupI	79.34	3776	620	23	1	3761	11178666	11182296	0	3054	ok		bassbac-131n16	2	same	120722	1	+
bassbac-152c2.r	groupI	85.89	411	48	6	617	1023	11179496	11179092	4e-111	405	ok		bassbac-152c2	2	same	108589	-1	+
bassbac-23k5.r	groupI	84.04	1247	139	14	7	1214	11185235	11186460	0	1141	ok		bassbac-23k5	2	same	113650	1	+
bassbac-141a22.r	groupI	90.06	624	48	4	1	611	11185585	11186207	0	740	ok		bassbac-141a22	2	same	109595	1	+
bassbac-129m18.r	groupI	88.52	671	58	6	12	669	11185596	11186260	0	743	ok		bassbac-129m18	2	same	138124	1	+
bassbac-80o17.r	groupI	79.34	3776	620	23	1	3761	11185976	11182346	0	3054	ok		bassbac-80o17	2	same	106704	-1	+
bassbac-12j10.f	groupI	67.68	560	116	14	3	526	11187954	11188484	2e-19	99	ok		bassbac-12j10	2	same	101516	1	+
bassbac-73n1.f	groupI	79.38	868	119	15	121	974	11191702	11190881	1e-165	588	ok		bassbac-73n1	2	same	116982	-1	+
bassbac-167d13.f	groupI	87.42	628	72	5	1101	1725	11215956	11216579	0	694	ok		bassbac-167d13	2	same	123926	1	+	MAX	bassbac-167d13.f
bassbac-166c9.r	groupI	87.42	628	72	5	1101	1725	11216673	11216050	0	694	ok		bassbac-166c9	2	same	120398	-1	+
bassbac-121i17.r	groupI	77.44	953	163	11	5	929	11222432	11221504	0	683	ok		bassbac-121i17	2	same	66818	-1	+
bassbac-144l17.f	groupI	78.6	271	50	2	964	1226	11229912	11229642	1e-54	218	ok		bassbac-144l17	2	same	105349	-1	+
bassbac-127k10.f	groupI	78.6	271	50	2	964	1226	11230317	11230587	1e-54	218	ok		bassbac-127k10	2	same	101658	1	+
bassbac-66j24.r	groupI	78.6	271	50	2	964	1226	11230464	11230734	1e-54	218	ok		bassbac-66j24	2	same	98447	1	+
bassbac-76g2.r	groupI	84.17	777	93	10	2	769	11230991	11231746	0	708	ok		bassbac-76g2	2	same	107522	1	+
bassbac-38g5.f	groupI	84.17	777	93	10	2	769	11231293	11232048	0	708	ok		bassbac-38g5	2	same	108125	1	+
bassbac-152i8.r	groupI	78.6	271	50	2	964	1226	11231461	11231191	1e-54	218	ok		bassbac-152i8	2	same	90961	-1	+
bassbac-167h20.f	groupI	78.5	107	23	0	882	988	11241426	11241320	1e-18	98	ok		bassbac-167h20	2	same	145146	-1	+		bassbac-167h20.f
bassbac-123d23.r	groupI	78.5	107	23	0	882	988	11241954	11242060	1e-18	98	ok		bassbac-123d23	2	same	108853	1	+
bassbac-107m13.f	groupI	78.5	107	23	0	882	988	11241955	11242061	1e-18	98	ok		bassbac-107m13	2	same	137030	1	+
bassbac-48p17.r	groupI	81.9	1177	152	12	340	1504	11248235	11249362	0	992	ok		bassbac-48p17	2	same	102572	1	+
bassbac-79m6.f	groupI	81.9	1177	152	12	340	1504	11248714	11247587	0	992	ok		bassbac-79m6	2	same	108214	-1	+
bassbac-143d18.f	groupI	83.23	793	105	10	1	780	11252040	11251263	0	713	ok		bassbac-143d18	2	same	111536	-1	+
bassbac-150b19.f	groupI	83.23	793	105	10	1	780	11252944	11253721	0	713	ok		bassbac-150b19	2	same	18485	1	+
bassbac-88h21.f	groupI	81.75	674	110	9	1494	2165	11256390	11255728	9e-166	588	ok		bassbac-88h21	2	same	109372	-1	+
bassbac-64o16.r	groupI	78.5	1107	169	18	6	1075	11265921	11264847	0	743	ok		bassbac-64o16	2	same	117232	-1	+
bassbac-150b19.r	groupI	72.44	907	219	13	582	1472	11271429	11270538	1e-140	504	ok		bassbac-150b19	2	same	18485	-1	+
bassbac-165d4.f	groupI	72.44	907	219	13	582	1472	11271429	11270538	1e-140	504	ok		bassbac-165d4	2	same	115542	-1	+
bassbac-113f20.f	groupI	72.44	907	219	13	582	1472	11271429	11270538	1e-140	504	ok		bassbac-113f20	2	same	121829	-1	+
bassbac-128j10.r	groupI	74.53	161	35	4	528	682	11272504	11272664	1e-14	85	bad		bassbac-128j10	2	same	106481	1	+
bassbac-149p11.f	groupI	76.89	476	94	7	1	467	11280918	11281386	4e-87	326	ok		bassbac-149p11	2	same	115967	1	+
bassbac-12j10.r	groupI	79.32	440	73	3	867	1303	11289470	11289046	6e-94	350	ok		bassbac-12j10	2	same	101516	-1	+
bassbac-141a22.f	groupI	72.77	191	47	3	39	226	11295180	11294992	8e-22	107	ok		bassbac-141a22	2	same	109595	-1	+
bassbac-23k5.f	groupI	80.82	808	115	7	7	814	11298885	11298118	0	672	ok		bassbac-23k5	2	same	113650	-1	+
bassbac-131n16.r	groupI	80.82	808	115	7	7	814	11299388	11298621	0	672	ok		bassbac-131n16	2	same	120722	-1	+
bassbac-23d20.r	groupI	80.82	808	115	7	7	814	11299469	11300236	0	672	ok		bassbac-23d20	2	same	109989	1	+	MAX	bassbac-23d20.r
bassbac-129m18.f	groupI	79.72	212	40	2	1211	1419	11323720	11323509	4e-43	180	ok		bassbac-129m18	2	same	138124	-1	+
bassbac-66j24.f	groupI	76.69	356	70	5	318	664	11328911	11328560	6e-62	242	ok		bassbac-66j24	2	same	98447	-1	+
bassbac-127k10.r	groupI	79.27	82	16	1	903	984	11331975	11331895	1e-09	68	ok		bassbac-127k10	2	same	101658	-1	+
bassbac-76g2.f	groupI	70.36	759	194	10	181	934	11338513	11337781	8e-94	348	ok		bassbac-76g2	2	same	107522	-1	+
bassbac-38g5.r	groupI	70.36	759	194	10	181	934	11339418	11338686	8e-94	348	ok		bassbac-38g5	2	same	108125	-1	+
bassbac-167d13.r	groupI	70.36	759	194	10	181	934	11339882	11339150	8e-94	348	ok		bassbac-167d13	2	same	123926	-1	+		bassbac-167d13.r
bassbac-179m21.f	groupI	82.35	731	115	8	1352	2074	11349589	11350313	0	665	ok		bassbac-179m21	2	same	142140	1	+
bassbac-154f24.r	groupI	82.35	731	115	8	1352	2074	11349776	11350500	0	665	ok		bassbac-154f24	2	same	124249	1	+
bassbac-48p17.f	groupI	82.35	731	115	8	1352	2074	11350807	11350083	0	665	ok		bassbac-48p17	2	same	102572	-1	+
bassbac-123d23.f	groupI	82.35	731	115	8	1352	2074	11350807	11350083	0	665	ok		bassbac-123d23	2	same	108853	-1	+
bassbac-105f1.r	groupI	83.33	66	11	0	478	543	11364226	11364161	2e-10	71	bad		bassbac-105f1	2	same	4932869	-1	-
bassbac-58n15.f	groupI	78.05	665	94	8	230	880	11378202	11378828	3e-122	442	ok		bassbac-58n15	2	same	126251	1	+	MAX	bassbac-58n15.f
bassbac-128j10.f	groupI	73.21	168	41	2	69	233	11378985	11378819	2e-20	103	ok		bassbac-128j10	2	same	106481	-1	+
bassbac-107m13.r	groupI	72.62	168	42	2	64	228	11378985	11378819	1e-19	99	ok		bassbac-107m13	2	same	137030	-1	+
bassbac-149p11.r	groupI	88.14	2301	220	22	1	2265	11396885	11394602	0	2524	ok		bassbac-149p11	2	same	115967	-1	+
bassbac-23d20.f	groupI	80.38	1325	207	13	2996	4307	11409458	11408174	0	1085	ok		bassbac-23d20	2	same	109989	-1	+		bassbac-23d20.f
bassbac-95l1.r	groupI	80.38	1325	207	13	2996	4307	11411787	11413071	0	1085	ok		bassbac-95l1	2	same	124974	1	+
bassbac-68c3.r	groupI	80.38	1325	207	13	2996	4307	11411792	11413076	0	1085	ok		bassbac-68c3	2	same	124969	1	+
bassbac-99n11.f	groupI	73.12	160	39	2	833	988	11429472	11429631	4e-18	96	bad		bassbac-99n11	2	same	139667	1	+
bassbac-87a5.f	groupI	77.91	498	81	5	643	1117	11439209	11439700	4e-92	342	ok		bassbac-87a5	2	same	102569	1	+
bassbac-104n4.r	groupI	74.22	516	113	8	1422	1926	11451821	11452327	8e-80	302	ok		bassbac-104n4	2	same	137615	1	+
bassbac-58b18.f	groupI	74.22	516	113	8	1422	1926	11451827	11452333	8e-80	302	ok		bassbac-58b18	2	same	117312	1	+
bassbac-104i24.r	groupI	74.59	614	123	8	926	1529	11457264	11457854	1e-98	364	ok		bassbac-104i24	2	same	16761	1	+
bassbac-104i24.f	groupI	80.39	255	44	4	18	270	11474025	11473775	6e-51	206	ok		bassbac-104i24	2	same	16761	-1	+
bassbac-154f24.f	groupI	80.39	255	44	4	18	270	11474025	11473775	6e-51	206	ok		bassbac-154f24	2	same	124249	-1	+
bassbac-98j8.r	groupI	88.26	230	25	2	13	240	11485586	11485815	1e-67	261	ok		bassbac-98j8	2	same	141395	1	+	MAX	bassbac-98j8.r
bassbac-166o16.r	groupI	74.59	362	80	1	195	556	11486006	11486355	1e-66	256	ok		bassbac-166o16	2	same	133614	1	+
bassbac-179m21.r	groupI	75.45	440	75	8	7	436	11491729	11491313	3e-61	240	ok		bassbac-179m21	2	same	142140	-1	+
bassbac-58n15.r	groupI	78.98	785	128	9	1900	2656	11504453	11503678	4e-167	592	ok		bassbac-58n15	2	same	126251	-1	+		bassbac-58n15.r
bassbac-163k24.r	groupI	77.81	969	170	11	6574	7527	11518631	11519569	0	697	ok		bassbac-163k24	2	same	127404	1	+
bassbac-164n22.r	groupI	77.81	969	170	11	6574	7527	11518885	11519823	0	697	ok		bassbac-164n22	2	same	127150	1	+
bassbac-61h19.r	groupI	77.81	969	170	11	6574	7527	11519277	11520215	0	697	ok		bassbac-61h19	2	same	105967	1	+
bassbac-68c3.f	groupI	68.45	374	98	6	237	599	11536761	11536397	2e-31	141	ok		bassbac-68c3	2	same	124969	-1	+
bassbac-95l1.f	groupI	68.45	374	98	6	237	599	11536761	11536397	2e-31	141	ok		bassbac-95l1	2	same	124974	-1	+
bassbac-87a5.r	groupI	73.13	402	89	6	1723	2106	11541778	11541378	1e-54	218	ok		bassbac-87a5	2	same	102569	-1	+
bassbac-130c19.r	groupI	85.06	241	27	2	439	678	11549540	11549772	3e-61	239	ok		bassbac-130c19	2	same	9858850	1	-
bassbac-167c9.r	groupI	77.84	176	34	1	337	512	11551749	11551919	1e-31	141	ok		bassbac-167c9	2	same	104178	1	+
bassbac-58b18.r	groupI	78.3	613	92	5	2619	3213	11569139	11568550	1e-122	446	ok		bassbac-58b18	2	same	117312	-1	+
bassbac-99n11.r	groupI	78.3	613	92	5	2619	3213	11569139	11568550	1e-122	446	ok		bassbac-99n11	2	same	139667	-1	+
bassbac-101l24.f	groupI	73.15	108	28	1	452	559	11573243	11573349	9e-11	71	ok		bassbac-101l24	2	same	111066	1	+
bassbac-104n4.f	groupI	73.65	315	64	3	40	354	11589436	11589141	3e-46	188	ok		bassbac-104n4	2	same	137615	-1	+
bassbac-88m13.f	groupI	65.69	376	69	47	3	340	11601428	11601781	9e-32	141	ok		bassbac-88m13	2	same	109371	1	+	MAX	bassbac-88m13.f
bassbac-166o16.f	groupI	82.49	257	42	2	770	1026	11619620	11619367	7e-63	245	ok		bassbac-166o16	2	same	133614	-1	+
bassbac-61h19.f	groupI	76.15	633	135	4	1325	1941	11625244	11624612	3e-132	477	ok		bassbac-61h19	2	same	105967	-1	+
bassbac-98j8.f	groupI	77.69	605	113	6	226	810	11626981	11626379	1e-124	450	ok		bassbac-98j8	2	same	141395	-1	+		bassbac-98j8.f
bassbac-169h18.f	groupI	84.96	133	20	0	1051	1183	11627732	11627864	7e-34	148	ok		bassbac-169h18	2	same	118301	1	+
bassbac-18n17.f	groupI	69.02	326	75	5	308	633	11635860	11636159	5e-30	136	ok		bassbac-18n17	2	same	129917	1	+
bassbac-154g5.f	groupI	82.76	58	10	0	1007	1064	11637635	11637692	1e-07	61	ok		bassbac-154g5	2	same	116048	1	+
bassbac-139m20.f	groupI	78.57	70	15	0	163	232	11639134	11639203	3e-09	65	ok		bassbac-139m20	2	same	114549	1	+
bassbac-85e13.r	groupI	83.95	2797	364	15	71	2839	11642142	11644881	0	2718	ok		bassbac-85e13	2	same	119061	1	+
bassbac-164n22.f	groupI	81.33	1307	173	19	1123	2413	11646035	11644784	0	979	bad		bassbac-164n22	2	same	127150	-1	+
bassbac-163k24.f	groupI	81.33	1307	173	19	1123	2413	11646035	11644784	0	979	bad		bassbac-163k24	2	same	127404	-1	+
bassbac-167c9.f	groupI	71.46	480	108	7	457	909	11655927	11655450	1e-68	264	ok		bassbac-167c9	2	same	104178	-1	+
bassbac-5b16.f	groupI	78.1	653	114	5	1637	2281	11670050	11670681	2e-138	497	ok		bassbac-5b16	2	same	128447	1	+
bassbac-174d21.r	groupI	74.03	543	130	6	1	534	11675954	11676494	1e-87	328	ok		bassbac-174d21	2	same	129402	1	+
bassbac-101l24.r	groupI	79.43	627	71	41	24	629	11684309	11683720	2e-152	542	ok		bassbac-101l24	2	same	111066	-1	+
bassbac-105c12.f	groupI	73.58	617	136	9	1485	2077	11689019	11689632	2e-93	348	ok		bassbac-105c12	2	same	131030	1	+
bassbac-14d6.r	groupI	84.37	966	123	7	3729	4670	11696724	11697685	0	954	bad		bassbac-14d6	2	same	141722	1	+	MAX	bassbac-14d6.r
bassbac-88m13.r	groupI	68.36	727	184	12	1322	2046	11710799	11710117	4e-66	256	ok		bassbac-88m13	2	same	109371	-1	+		bassbac-88m13.r
bassbac-1f5.r	groupI	78.69	305	43	3	1146	1445	11744511	11744798	5e-50	202	ok		bassbac-1f5	2	same	116155	1	+
bassbac-169h18.r	groupI	85.29	102	11	2	634	731	11746033	11745932	2e-17	93	ok		bassbac-169h18	2	same	118301	-1	+
bassbac-71n23.r	groupI	93.44	61	4	0	1	61	11753208	11753268	1e-14	85	bad		bassbac-71n23	2	same	127563	1	+
bassbac-139m20.r	groupI	93.44	61	4	0	1	61	11753683	11753623	1e-14	85	bad		bassbac-139m20	2	same	114549	-1	+
bassbac-154g5.r	groupI	93.44	61	4	0	1	61	11753683	11753623	1e-14	85	bad		bassbac-154g5	2	same	116048	-1	+
bassbac-128k21.r	groupI	71.69	763	161	9	3577	4321	11761134	11761859	1e-98	366	ok		bassbac-128k21	2	same	113124	1	+
bassbac-85e13.f	groupI	71.69	763	161	9	3577	4321	11761203	11760478	1e-98	366	ok		bassbac-85e13	2	same	119061	-1	+
bassbac-18n17.r	groupI	70.08	254	61	2	811	1064	11765777	11765539	3e-26	123	ok		bassbac-18n17	2	same	129917	-1	+
bassbac-67m23.f	groupI	71.6	493	95	8	313	794	11766557	11767015	3e-50	204	ok		bassbac-67m23	2	same	114316	1	+
bassbac-60d24.f	groupI	77.59	58	13	0	698	755	11767381	11767324	0.0002	52	bad		bassbac-60d24	2	same	9033513	-1	-
bassbac-6h12.f	groupI	90.77	195	18	0	2719	2913	11770795	11770989	1e-64	253	ok		bassbac-6h12	2	same	118308	1	+
bassbac-138i22.r	groupI	70.26	538	121	6	699	1234	11797483	11797983	1e-59	234	ok		bassbac-138i22	2	same	66633	1	+
bassbac-102k16.r	groupI	70.26	538	121	6	699	1234	11797483	11797983	1e-59	234	ok		bassbac-102k16	2	same	146272	1	+
bassbac-5b16.r	groupI	70.26	538	121	6	699	1234	11798497	11797997	1e-59	234	ok		bassbac-5b16	2	same	128447	-1	+
bassbac-174d21.f	groupI	73.2	709	139	8	1181	1876	11805356	11804686	9e-103	378	ok		bassbac-174d21	2	same	129402	-1	+
bassbac-98n14.r	groupI	73.53	1058	205	15	7	1040	11819533	11820539	1e-148	530	ok		bassbac-98n14	2	same	116075	1	+
bassbac-175n13.r	groupI	73.53	1058	205	15	7	1040	11819745	11820751	1e-148	530	ok		bassbac-175n13	2	same	124826	1	+	MAX	bassbac-175n13.r
bassbac-105c12.r	groupI	73.53	1058	205	15	7	1040	11820049	11819043	1e-148	530	ok		bassbac-105c12	2	same	131030	-1	+
bassbac-14d6.f	groupI	80.81	516	68	5	314	810	11838446	11837943	7e-108	394	ok		bassbac-14d6	2	same	141722	-1	+		bassbac-14d6.f
bassbac-8f19.f	groupI	75.52	192	46	1	150	340	11857665	11857856	2e-33	147	ok		bassbac-8f19	2	same	106289	1	+
bassbac-1f5.f	groupI	75.22	113	25	1	1224	1333	11860666	11860554	1e-12	79	bad		bassbac-1f5	2	same	116155	-1	+
bassbac-138i22.f	groupI	89.16	83	8	1	31	112	11864116	11864034	3e-17	95	ok		bassbac-138i22	2	same	66633	-1	+
bassbac-128k21.f	groupI	78.99	338	61	3	275	611	11874258	11873930	1e-69	267	ok		bassbac-128k21	2	same	113124	-1	+
bassbac-161b21.f	groupI	80.98	1125	168	13	2335	3434	11880470	11881573	0	847	ok2		bassbac-161b21	2	same	63052	1	+
bassbac-71n23.f	groupI	80.98	1125	168	13	2335	3434	11880771	11879668	0	847	ok2		bassbac-71n23	2	same	127563	-1	+
bassbac-67m23.r	groupI	80.98	1125	168	13	2335	3434	11880873	11879770	0	847	ok2		bassbac-67m23	2	same	114316	-1	+
bassbac-6h12.r	groupI	80.53	529	89	5	1891	2417	11889103	11888587	1e-124	451	ok		bassbac-6h12	2	same	118308	-1	+
bassbac-23k14.r	groupI	66.56	640	180	9	433	1070	11897726	11898333	5e-53	212	ok		bassbac-23k14	2	same	118343	1	+
bassbac-127n4.f	groupI	72.66	717	137	11	2948	3629	11899200	11899892	8e-88	329	ok		bassbac-127n4	2	same	44414	1	+
bassbac-133i15.r	groupI	90.12	172	17	0	676	847	11919228	11919399	3e-55	220	ok		bassbac-133i15	2	same	129914	1	+
bassbac-1j24.r	groupI	90.12	172	17	0	676	847	11919935	11920106	3e-55	220	ok		bassbac-1j24	2	same	106921	1	+
bassbac-104o18.r	groupI	80.45	537	98	5	1074	1607	11932097	11932629	7e-131	472	ok		bassbac-104o18	2	same	63866	1	+
bassbac-98n14.f	groupI	85.02	621	69	2	846	1442	11935608	11934988	0	637	ok		bassbac-98n14	2	same	116075	-1	+
bassbac-93i10.f	groupI	82.39	2640	424	5	1	2629	11937940	11940549	0	2607	ok		bassbac-93i10	2	same	112078	1	+	MAX	bassbac-93i10.f
bassbac-94f2.r	groupI	82.39	2640	424	5	1	2629	11937944	11940553	0	2607	ok		bassbac-94f2	2	same	111198	1	+
bassbac-83l20.f	groupI	79.75	237	42	3	2145	2381	11942861	11943091	2e-46	191	ok		bassbac-83l20	2	same	96898	1	+
bassbac-161b21.r	groupI	87.95	863	104	0	1	863	11943522	11942660	0	1039	ok		bassbac-161b21	2	same	63052	-1	+
bassbac-127n4.r	groupI	87.95	863	104	0	1	863	11943614	11942752	0	1039	ok		bassbac-127n4	2	same	44414	-1	+
bassbac-102k16.f	groupI	79.75	237	42	3	2145	2381	11943755	11943525	2e-46	191	ok		bassbac-102k16	2	same	146272	-1	+
bassbac-175n13.f	groupI	79.75	237	42	3	2145	2381	11944571	11944341	2e-46	191	ok		bassbac-175n13	2	same	124826	-1	+		bassbac-175n13.f
bassbac-87o18.r	groupI	78.91	147	31	0	2307	2453	11951311	11951165	1e-29	136	bad		bassbac-87o18	2	same	8749917	-1	-
bassbac-8f19.r	groupI	74.22	1160	245	11	4402	5531	11963954	11962819	0	719	ok		bassbac-8f19	2	same	106289	-1	+
bassbac-140o5.f	groupI	65.96	426	122	5	1	414	11977796	11978210	8e-32	141	ok		bassbac-140o5	2	same	106270	1	+
bassbac-146l22.f	groupI	65.96	426	122	5	1	414	11977796	11978210	8e-32	141	ok		bassbac-146l22	2	same	107455	1	+
bassbac-146n15.r	groupI	65.96	426	122	5	1	414	11977796	11978210	8e-32	141	ok		bassbac-146n15	2	same	121840	1	+
bassbac-84n23.f	groupI	73.33	165	39	3	719	881	11979533	11979694	1e-16	91	ok		bassbac-84n23	2	same	93758	1	+
bassbac-104o18.f	groupI	72.73	605	135	7	1049	1640	11995963	11995376	2e-89	334	ok		bassbac-104o18	2	same	63866	-1	+
bassbac-23k14.f	groupI	78.51	228	39	4	1	223	12016069	12015847	5e-37	160	ok		bassbac-23k14	2	same	118343	-1	+
bassbac-1j24.f	groupI	73.65	296	63	6	7006	7292	12026856	12026567	5e-34	152	bad		bassbac-1j24	2	same	106921	-1	+
bassbac-68h4.r	groupI	73.65	296	63	6	7006	7292	12027399	12027688	5e-34	152	bad		bassbac-68h4	2	same	118827	1	+
bassbac-83l20.r	groupI	79.08	239	50	0	1	239	12039759	12039521	2e-55	221	bad		bassbac-83l20	2	same	96898	-1	+
bassbac-52n9.r	groupI	79.08	239	50	0	1	239	12040098	12040336	2e-55	221	bad		bassbac-52n9	2	same	106128	1	+
bassbac-13m6.f	groupI	79.08	239	50	0	1	239	12040111	12040349	2e-55	221	bad		bassbac-13m6	2	same	115127	1	+	MAX	bassbac-13m6.f
bassbac-94f2.f	groupI	87.73	163	20	0	956	1118	12049142	12048980	9e-48	196	bad		bassbac-94f2	2	same	111198	-1	+
bassbac-133i15.f	groupI	87.73	163	20	0	956	1118	12049142	12048980	9e-48	196	bad		bassbac-133i15	2	same	129914	-1	+
bassbac-93i10.r	groupI	87.73	163	20	0	956	1118	12050018	12049856	9e-48	196	bad		bassbac-93i10	2	same	112078	-1	+		bassbac-93i10.r
bassbac-177m1.r	groupI	79.66	59	12	0	1576	1634	12054126	12054068	5e-06	57	bad		bassbac-177m1	2	same	6347355	-1	-
bassbac-101m7.r	groupI	79.66	59	12	0	1576	1634	12054171	12054113	5e-06	57	bad		bassbac-101m7	2	same	6343933	-1	-
bassbac-18k5.r	groupI	80.29	487	29	38	301	754	12060152	12060604	3e-114	415	ok		bassbac-18k5	2	same	114586	1	+
bassbac-77i13.r	groupI	73.06	1633	310	24	1	1626	12065813	12067322	0	760	ok		bassbac-77i13	2	same	127063	1	+
bassbac-84n23.r	groupI	80.81	297	44	4	256	540	12073291	12072996	1e-60	239	ok		bassbac-84n23	2	same	93758	-1	+
bassbac-140o5.r	groupI	78.61	201	30	3	394	592	12084066	12083877	3e-31	139	ok		bassbac-140o5	2	same	106270	-1	+
bassbac-146l22.r	groupI	79.83	119	23	1	526	644	12085251	12085134	3e-20	104	ok		bassbac-146l22	2	same	107455	-1	+
bassbac-35o16.r	groupI	75.86	493	104	6	894	1383	12094156	12094636	2e-89	334	ok		bassbac-35o16	2	same	114576	1	+
bassbac-56f16.f	groupI	67.75	707	172	10	369	1051	12098809	12099483	4e-47	193	ok		bassbac-56f16	2	same	103582	1	+
bassbac-146n15.f	groupI	72.96	429	94	7	1291	1707	12099636	12099218	1e-56	225	ok2		bassbac-146n15	2	same	121840	-1	+
bassbac-161k9.f	groupI	83.32	1727	265	7	1687	3411	12111784	12113489	0	1733	bad		bassbac-161k9	2	same	43709	1	+
bassbac-131i23.f	groupI	83.32	1727	265	7	1687	3411	12111784	12113489	0	1733	bad		bassbac-131i23	2	same	115495	1	+	MAX	bassbac-131i23.f
bassbac-3d1.f	groupI	83.32	1727	265	7	1687	3411	12112237	12113942	0	1733	bad		bassbac-3d1	2	same	115042	1	+
bassbac-40a2.r	groupI	88.70	239	17	10	491	723	12115966	12116200	1e-75	286	ok		bassbac-40a2	2	same	110150	1	+
bassbac-52n9.f	groupI	92.63	190	11	1	1	187	12146226	12146037	7e-63	245	ok		bassbac-52n9	2	same	106128	-1	+
bassbac-68h4.f	groupI	92.63	190	11	1	1	187	12146226	12146037	7e-63	245	ok		bassbac-68h4	2	same	118827	-1	+
bassbac-141h7.r	groupI	61.86	236	42	39	405	608	12153354	12153573	5e-05	52	ok		bassbac-141h7	2	same	5376045	1	-
bassbac-13m6.r	groupI	73.53	748	135	11	3922	4632	12155238	12154517	3e-95	355	ok		bassbac-13m6	2	same	115127	-1	+		bassbac-13m6.r
bassbac-161k9.r	groupI	73.53	748	135	11	3922	4632	12155493	12154772	3e-95	355	ok		bassbac-161k9	2	same	43709	-1	+
bassbac-48g6.r	groupI	86.41	1317	145	9	3	1299	12167356	12168658	0	1396	ok		bassbac-48g6	2	same	110068	1	+
bassbac-18k5.f	groupI	80.58	685	114	5	1133	1812	12174738	12174068	6e-168	595	ok		bassbac-18k5	2	same	114586	-1	+
bassbac-119k24.f	groupI	80.58	685	114	5	1133	1812	12174849	12175519	6e-168	595	ok		bassbac-119k24	2	same	27116	1	+
bassbac-74k23.f	groupI	84.22	450	51	7	1315	1759	12178195	12178629	4e-110	402	ok		bassbac-74k23	2	same	85578	1	+
bassbac-156k6.f	groupI	84.22	450	51	7	1315	1759	12178195	12178629	4e-110	402	ok		bassbac-156k6	2	same	104870	1	+
bassbac-91p6.f	groupI	82.68	381	66	0	109	489	12192491	12192871	1e-108	396	ok		bassbac-91p6	2	same	90576	1	+
bassbac-77i13.f	groupI	79.75	242	49	0	108	349	12192876	12192635	8e-59	229	ok		bassbac-77i13	2	same	127063	-1	+
bassbac-119k24.r	groupI	78.42	570	96	8	1528	2092	12201965	12201418	4e-107	393	ok		bassbac-119k24	2	same	27116	-1	+
bassbac-56f16.r	groupI	78.42	570	96	8	1528	2092	12202391	12201844	4e-107	393	ok		bassbac-56f16	2	same	103582	-1	+
bassbac-143g5.f	groupI	70.19	691	139	11	766	1417	12208657	12209319	2e-71	274	ok		bassbac-143g5	2	same	87164	1	+	MAX	bassbac-143g5.f
bassbac-35o16.f	groupI	82.79	366	37	11	129	477	12208732	12208376	1e-96	356	ok		bassbac-35o16	2	same	114576	-1	+
bassbac-69c24.f	groupI	81.40	129	11	7	566	683	12214751	12214877	4e-25	118	ok		bassbac-69c24	2	same	79415	1	+
bassbac-40a2.f	groupI	76.82	453	62	30	24	458	12226116	12225689	3e-95	351	ok		bassbac-40a2	2	same	110150	-1	+
bassbac-3d1.r	groupI	83.72	86	14	0	742	827	12227279	12227194	2e-17	93	ok		bassbac-3d1	2	same	115042	-1	+
bassbac-131i23.r	groupI	83.72	86	14	0	742	827	12227279	12227194	2e-17	93	ok		bassbac-131i23	2	same	115495	-1	+		bassbac-131i23.r
bassbac-149f14.f	groupI	74.05	474	95	7	369	834	12235755	12236208	4e-68	263	ok		bassbac-149f14	2	same	130698	1	+
bassbac-91i8.r	groupI	78.06	155	34	0	1671	1825	12239996	12240150	8e-31	139	ok		bassbac-91i8	2	same	83279	1	+
bassbac-104o23.r	groupI	78.06	155	34	0	1671	1825	12240076	12240230	8e-31	139	ok		bassbac-104o23	2	same	120568	1	+
bassbac-74k23.r	groupI	89.2	528	34	9	343	863	12263773	12263262	2e-154	549	ok		bassbac-74k23	2	same	85578	-1	+
bassbac-60f17.f	groupI	84.71	1354	154	11	5	1334	12266172	12267496	0	1320	ok		bassbac-60f17	2	same	100069	1	+
bassbac-49j22.f	groupI	70.81	161	43	2	3927	4087	12266178	12266022	3e-13	82	bad		bassbac-49j22	2	same	14651989	-1	-
bassbac-29d24.r	groupI	75.09	831	182	11	5942	6765	12273524	12274336	2e-149	535	ok		bassbac-29d24	2	same	108774	1	+
bassbac-62g19.f	groupI	75.24	206	47	1	646	847	12277420	12277625	1e-34	152	ok		bassbac-62g19	2	same	117705	1	+	MAX	bassbac-62g19.f
bassbac-48g6.f	groupI	75.09	831	182	11	5942	6765	12277424	12276612	2e-149	535	ok		bassbac-48g6	2	same	110068	-1	+
bassbac-156k6.r	groupI	80.56	895	127	15	1	889	12283065	12282212	0	664	ok		bassbac-156k6	2	same	104870	-1	+
bassbac-91p6.r	groupI	80.56	895	127	15	1	889	12283067	12282214	0	664	ok		bassbac-91p6	2	same	90576	-1	+
bassbac-130b7.f	groupI	80.56	895	127	15	1	889	12283604	12284457	0	664	ok		bassbac-130b7	2	same	10605	1	+
bassbac-69c24.r	groupI	94.97	159	8	0	2474	2632	12294166	12294008	2e-57	228	ok		bassbac-69c24	2	same	79415	-1	+
bassbac-130b7.r	groupI	94.97	159	8	0	2474	2632	12294209	12294051	2e-57	228	ok		bassbac-130b7	2	same	10605	-1	+
bassbac-143g5.r	groupI	76.94	720	119	10	1631	2340	12295821	12295139	5e-128	462	ok		bassbac-143g5	2	same	87164	-1	+		bassbac-143g5.r
bassbac-98a3.f	groupI	73.53	68	18	0	165	232	12300657	12300724	7e-05	52	bad		bassbac-98a3	2	same	4696872	1	+
bassbac-151h12.r	groupI	73.53	68	18	0	165	232	12300657	12300724	7e-05	52	bad		bassbac-151h12	2	same	4696904	1	+
bassbac-86c13.r	groupI	89.34	347	33	2	960	1303	12303302	12303647	1e-112	412	ok		bassbac-86c13	2	same	96818	1	+
bassbac-106j6.r	groupI	79.01	548	96	7	597	1136	12306281	12306817	4e-115	420	ok		bassbac-106j6	2	same	56135	1	+
bassbac-91i8.f	groupI	80.99	142	25	1	2390	2529	12323275	12323134	3e-27	128	ok		bassbac-91i8	2	same	83279	-1	+
bassbac-165e1.f	groupI	95.25	737	32	1	2207	2940	12350843	12351579	0	1033	bad		bassbac-165e1	2	same	132642	1	+
bassbac-104o23.f	groupI	81.74	241	38	3	1313	1547	12360644	12360404	5e-52	210	ok		bassbac-104o23	2	same	120568	-1	+
bassbac-106j6.f	groupI	60.57	175	68	1	125	298	12362416	12362242	7e-09	65	ok		bassbac-106j6	2	same	56135	-1	+
bassbac-60f17.r	groupI	90.95	210	19	0	1361	1570	12366241	12366032	5e-71	274	bad		bassbac-60f17	2	same	100069	-1	+
bassbac-149f14.r	groupI	78.72	141	18	11	1	135	12366453	12366319	1e-25	120	ok		bassbac-149f14	2	same	130698	-1	+
bassbac-151k6.r	groupI	78.03	264	52	4	819	1076	12366502	12366765	9e-48	194	ok		bassbac-151k6	2	same	120206	1	+
bassbac-29d24.f	groupI	76.16	1246	265	10	1460	2691	12382298	12381071	0	905	ok		bassbac-29d24	2	same	108774	-1	+
bassbac-51a19.r	groupI	78.23	372	66	4	2020	2380	12393333	12393700	4e-72	278	ok		bassbac-51a19	2	same	97382	1	+	MAX	bassbac-51a19.r
bassbac-62g19.r	groupI	78.23	372	66	4	2020	2380	12395125	12394758	4e-72	278	ok		bassbac-62g19	2	same	117705	-1	+		bassbac-62g19.r
bassbac-86c13.f	groupI	79.44	608	100	5	38	621	12400120	12399514	1e-136	491	ok		bassbac-86c13	2	same	96818	-1	+
bassbac-22f4.r	groupI	74.07	189	47	2	758	944	12405471	12405659	5e-27	126	ok		bassbac-22f4	2	same	107945	1	+
bassbac-143j22.f	groupI	74.58	59	15	0	1	59	12435817	12435875	0.001	47	bad		bassbac-143j22	2	same	118293	1	+
bassbac-120n21.f	groupI	76.74	1208	209	16	2000	3199	12465026	12466169	0	776	ok		bassbac-120n21	2	same	118393	1	+
bassbac-165e1.r	groupI	75.49	767	137	13	1867	2622	12483485	12482759	2e-120	437	ok		bassbac-165e1	2	same	132642	-1	+
bassbac-79g21.f	groupI	77.05	292	60	2	2	286	12485222	12485513	1e-56	225	ok		bassbac-79g21	2	same	104780	1	+
bassbac-151k6.f	groupI	81.82	66	12	0	1	66	12486708	12486643	4e-10	68	ok		bassbac-151k6	2	same	120206	-1	+
bassbac-86i7.f	groupI	78.07	561	95	6	1773	2330	12486970	12487505	7e-112	408	ok		bassbac-86i7	2	same	103033	1	+
bassbac-36j2.f	groupI	78.07	561	95	6	1773	2330	12486970	12487505	7e-112	408	ok		bassbac-36j2	2	same	125738	1	+	MAX	bassbac-36j2.f
bassbac-51a19.f	groupI	75.86	638	126	6	1079	1699	12490715	12490089	3e-117	426	ok		bassbac-51a19	2	same	97382	-1	+		bassbac-51a19.f
bassbac-102n5.r	groupI	75.41	1472	274	23	2109	3570	12512823	12514216	0	859	ok		bassbac-102n5	2	same	138505	1	+
bassbac-22f4.f	groupI	75.41	1472	274	23	2109	3570	12513416	12512023	0	859	ok		bassbac-22f4	2	same	107945	-1	+
bassbac-90d9.f	groupI	69.36	532	137	7	264	781	12541289	12541808	4e-64	248	ok		bassbac-90d9	2	same	118355	1	+
bassbac-13m2.f	groupI	69.36	532	137	7	264	781	12541368	12541887	4e-64	248	ok		bassbac-13m2	2	same	109336	1	+
bassbac-143j22.r	groupI	68.36	512	127	10	633	1143	12554110	12553633	1e-38	164	ok		bassbac-143j22	2	same	118293	-1	+
bassbac-163b23.f	groupI	76.59	803	159	9	4132	4923	12561755	12562539	3e-153	548	ok		bassbac-163b23	2	same	58494	1	+
bassbac-3j21.r	groupI	79.01	424	83	2	685	1108	12571837	12572254	6e-99	366	ok		bassbac-3j21	2	same	120203	1	+
bassbac-120n21.r	groupI	79.71	207	40	2	815	1019	12583419	12583213	7e-46	188	ok		bassbac-120n21	2	same	118393	-1	+
bassbac-144k13.r	groupI	80.48	702	125	6	1029	1719	12588434	12589134	6e-176	621	ok		bassbac-144k13	2	same	103688	1	+	MAX	bassbac-144k13.r
bassbac-79g21.r	groupI	78.43	881	167	9	3945	4823	12590002	12589143	0	678	ok		bassbac-79g21	2	same	104780	-1	+
bassbac-86i7.r	groupI	78.43	881	167	9	3945	4823	12590003	12589144	0	678	ok		bassbac-86i7	2	same	103033	-1	+
bassbac-36j2.r	groupI	82.77	505	71	5	16	511	12612708	12612211	4e-128	461	ok		bassbac-36j2	2	same	125738	-1	+		bassbac-36j2.r
bassbac-163b23.r	groupI	77.26	532	104	4	2259	2781	12620249	12619726	2e-106	391	ok		bassbac-163b23	2	same	58494	-1	+
bassbac-116c18.f	groupI	79.98	919	163	8	3751	4664	12645443	12646345	0	778	ok		bassbac-116c18	2	same	128578	1	+
bassbac-13m2.r	groupI	75.15	487	97	10	115	591	12650704	12650232	1e-70	272	ok		bassbac-13m2	2	same	109336	-1	+
bassbac-102n5.f	groupI	75.15	487	97	10	115	591	12651328	12650856	1e-70	272	ok		bassbac-102n5	2	same	138505	-1	+
bassbac-90d9.r	groupI	70.91	739	116	66	6	681	12659644	12658942	2e-113	412	ok		bassbac-90d9	2	same	118355	-1	+
bassbac-90b23.r	groupI	74.22	834	109	80	1	796	12673788	12674553	3e-157	557	ok		bassbac-90b23	2	same	120225	1	+
bassbac-151a24.r	groupI	71.59	359	83	7	278	631	12674510	12674854	5e-38	161	ok		bassbac-151a24	2	same	131273	1	+
bassbac-14j14.r	groupI	84.64	332	40	5	2693	3018	12682246	12682572	1e-80	305	ok		bassbac-14j14	2	same	116505	1	+
bassbac-169f10.r	groupI	71.17	274	49	5	1129	1396	12685218	12685467	2e-18	98	ok		bassbac-169f10	2	same	143528	1	+
bassbac-57m8.r	groupI	73.91	2327	448	39	900	3177	12687100	12689316	0	1172	ok		bassbac-57m8	2	same	118944	1	+
bassbac-79i16.f	groupI	73.91	2327	448	39	900	3177	12690609	12692825	0	1172	ok		bassbac-79i16	2	same	145762	1	+	MAX	bassbac-79i16.f
bassbac-3j21.f	groupI	73.91	2327	448	39	900	3177	12692040	12689824	0	1172	ok		bassbac-3j21	2	same	120203	-1	+
bassbac-144k13.f	groupI	73.91	2327	448	39	900	3177	12692122	12689906	0	1172	ok		bassbac-144k13	2	same	103688	-1	+		bassbac-144k13.f
bassbac-34i5.r	groupI	74.87	577	113	10	341	906	12720226	12720781	3e-87	326	ok		bassbac-34i5	2	same	130025	1	+
bassbac-143c9.r	groupI	77.82	1488	243	18	1949	3407	12724110	12725539	0	1030	ok2		bassbac-143c9	2	same	143704	1	+
bassbac-180a16.r	groupI	83.33	240	39	1	1	239	12727818	12728057	3e-63	245	ok		bassbac-180a16	2	same	122160	1	+
bassbac-92e10.f	groupI	74.53	848	172	11	910	1751	12731627	12732436	5e-140	504	ok		bassbac-92e10	2	same	129372	1	+
bassbac-65m2.f	groupI	79.82	456	70	6	1567	2003	12769678	12770130	1e-94	351	ok		bassbac-65m2	2	same	125777	1	+
bassbac-116c18.r	groupI	76.92	1534	286	25	1731	3248	12774021	12772540	0	1004	ok		bassbac-116c18	2	same	128578	-1	+
bassbac-90b23.f	groupI	74.33	187	31	3	3	189	12794013	12793844	8e-18	95	ok		bassbac-90b23	2	same	120225	-1	+
bassbac-159g24.r	groupI	78.54	1435	225	10	2397	3801	12794805	12796186	0	1033	ok		bassbac-159g24	2	same	149291	1	+	MAX	bassbac-159g24.r
bassbac-14j14.f	groupI	78.54	1435	225	10	2397	3801	12798751	12797370	0	1033	ok		bassbac-14j14	2	same	116505	-1	+
bassbac-151a24.f	groupI	74.92	913	158	11	1	886	12805783	12804915	3e-146	523	ok		bassbac-151a24	2	same	131273	-1	+
bassbac-57m8.f	groupI	74.92	913	158	11	1	886	12806044	12805176	3e-146	523	ok		bassbac-57m8	2	same	118944	-1	+
bassbac-169f10.f	groupI	82.95	1056	145	5	2252	3275	12828746	12827694	0	1009	ok		bassbac-169f10	2	same	143528	-1	+
bassbac-79i16.r	groupI	89.09	1265	103	14	1126	2373	12836371	12835125	0	1247	ok2		bassbac-79i16	2	same	145762	-1	+		bassbac-79i16.r
bassbac-180a16.f	groupI	80.56	890	165	5	3097	3985	12849978	12849096	0	800	ok		bassbac-180a16	2	same	122160	-1	+
bassbac-58m12.r	groupI	80.56	890	165	5	3097	3985	12850021	12849139	0	800	ok		bassbac-58m12	2	same	142961	-1	-
bassbac-34i5.f	groupI	80.56	890	165	5	3097	3985	12850251	12849369	0	800	ok		bassbac-34i5	2	same	130025	-1	+
bassbac-92e10.r	groupI	90.98	399	27	7	282	674	12860999	12860604	2e-143	511	ok		bassbac-92e10	2	same	129372	-1	+
bassbac-92k9.f	groupI	70.51	712	151	13	1	682	12861051	12861733	5e-77	291	ok		bassbac-92k9	2	same	156318	1	+
bassbac-143c9.f	groupI	74.71	874	185	13	1945	2799	12867814	12866958	4e-146	524	ok		bassbac-143c9	2	same	143704	-1	+
bassbac-65m2.r	groupI	85.28	618	60	6	15	606	12895455	12894843	2e-165	584	ok		bassbac-65m2	2	same	125777	-1	+
bassbac-177d3.f	groupI	87.35	253	32	0	233	485	12895750	12896002	6e-80	301	ok		bassbac-177d3	2	same	123229	1	+
bassbac-83m13.f	groupI	87.35	253	32	0	233	485	12895750	12896002	6e-80	301	ok		bassbac-83m13	2	same	134811	1	+
bassbac-150f23.f	groupI	73.6	1110	242	17	2989	4082	12910487	12911561	0	643	ok		bassbac-150f23	2	same	132908	1	+
bassbac-32m13.f	groupI	82.24	518	70	7	1654	2166	12914338	12914838	4e-121	440	ok		bassbac-32m13	2	same	120262	1	+
bassbac-122l2.r	groupI	80.9	576	88	6	26	580	12943883	12944457	1e-134	483	ok		bassbac-122l2	2	same	139059	1	+	MAX	bassbac-122l2.r
bassbac-159g24.f	groupI	80.9	576	88	6	26	580	12944096	12943522	1e-134	483	ok		bassbac-159g24	2	same	149291	-1	+		bassbac-159g24.f
bassbac-52j17.f	groupI	84.13	416	43	18	212	622	12968101	12968498	3e-116	421	ok		bassbac-52j17	2	same	145023	1	+
bassbac-58m12.f	groupI	82.18	101	11	6	488	585	12992100	12992004	6e-19	98	ok		bassbac-58m12	2	same	142961	-1	-
bassbac-92k9.r	groupI	82.88	555	76	5	1479	2020	13017369	13016821	6e-138	496	ok		bassbac-92k9	2	same	156318	-1	+
bassbac-177d3.r	groupI	83.19	583	84	4	1468	2037	13018979	13018398	4e-155	553	ok		bassbac-177d3	2	same	123229	-1	+
bassbac-119a22.r	groupI	79.23	520	61	31	5	508	13026002	13026490	5e-119	431	ok		bassbac-119a22	2	same	128285	1	+
bassbac-83m13.r	groupI	83.73	332	43	3	1666	1993	13030561	13030237	9e-84	315	bad		bassbac-83m13	2	same	134811	-1	+
bassbac-32m13.r	groupI	73.21	795	166	8	1709	2480	13034600	13033830	9e-117	426	ok		bassbac-32m13	2	same	120262	-1	+
bassbac-150f23.r	groupI	77.13	1806	326	20	1919	3672	13043395	13041625	0	1204	ok2		bassbac-150f23	2	same	132908	-1	+
bassbac-169o2.r	groupI	80.42	618	78	10	1157	1744	13048663	13049267	8e-123	446	ok		bassbac-169o2	2	same	116554	1	+	MAX	bassbac-169o2.r
bassbac-122l2.f	groupI	85.61	535	37	30	25	541	13082942	13082430	4e-162	573	ok		bassbac-122l2	2	same	139059	-1	+		bassbac-122l2.f
bassbac-135a12.f	groupI	84.11	818	104	5	148	959	13093304	13094101	0	805	bad		bassbac-135a12	2	same	108508	1	+
bassbac-52j17.r	groupI	76.04	1173	202	16	538	1652	13113124	13111973	0	732	ok		bassbac-52j17	2	same	145023	-1	+
bassbac-157d5.r	groupI	82.01	189	30	1	2076	2260	13126098	13126286	2e-38	164	ok2		bassbac-157d5	2	same	100820	1	+
bassbac-10n19.r	groupI	85.59	111	13	2	65	175	13147747	13147854	5e-21	106	ok		bassbac-10n19	2	same	81653	1	+
bassbac-59j20.f	groupI	69.54	151	43	2	946	1095	13153987	13154135	2e-11	74	ok		bassbac-59j20	2	same	88794	1	+
bassbac-119a22.f	groupI	83.61	183	30	0	2410	2592	13154287	13154105	1e-47	196	ok		bassbac-119a22	2	same	128285	-1	+
bassbac-42f15.f	groupI	75	152	38	0	1104	1255	13155129	13155280	1e-25	122	ok		bassbac-42f15	2	same	95037	1	+	MAX	bassbac-42f15.f
bassbac-37d9.r	groupI	75	152	38	0	1104	1255	13155230	13155381	1e-25	122	ok		bassbac-37d9	2	same	94242	1	+
bassbac-169o2.f	groupI	82.3	774	137	0	3	776	13165217	13164444	0	794	ok		bassbac-169o2	2	same	116554	-1	+		bassbac-169o2.f
bassbac-104l16.f	groupI	90.87	241	20	2	276	515	13201087	13201326	1e-77	294	bad		bassbac-104l16	2	same	11865471	1	-
bassbac-135a12.r	groupI	73.38	154	29	1	1872	2025	13201812	13201671	2e-15	88	bad		bassbac-135a12	2	same	108508	-1	+
bassbac-44c4.r	groupI	73.38	154	29	1	1872	2025	13202154	13202295	2e-15	88	bad		bassbac-44c4	2	same	75465	1	+
bassbac-51e5.r	groupI	95.43	219	8	1	510	726	13202390	13202608	2e-80	305	bad		bassbac-51e5	2	same	7407499	1	-
bassbac-28k14.f	groupI	94.59	222	10	1	281	500	13203129	13202908	2e-80	304	bad		bassbac-28k14	2	same	5848109	-1	-
bassbac-157d5.f	groupI	83.43	3984	645	3	2	3985	13226918	13222950	0	4176	ok		bassbac-157d5	2	same	100820	-1	+
bassbac-10n19.f	groupI	84.18	455	53	7	148	588	13229400	13228951	1e-106	389	ok		bassbac-10n19	2	same	81653	-1	+
bassbac-129m14.r	groupI	81.36	440	75	2	61	500	13229601	13230033	7e-116	420	ok		bassbac-129m14	2	same	109293	1	+
bassbac-59j20.r	groupI	71.88	1138	260	15	1751	2862	13242781	13241678	4e-162	576	ok		bassbac-59j20	2	same	88794	-1	+
bassbac-52o19.f	groupI	74.44	540	117	6	1136	1670	13245536	13246059	1e-89	334	ok		bassbac-52o19	2	same	124523	1	+	MAX	bassbac-52o19.f
bassbac-37d9.f	groupI	74.65	213	48	3	336	547	13249472	13249265	1e-28	131	ok		bassbac-37d9	2	same	94242	-1	+
bassbac-42f15.r	groupI	81.06	132	25	0	1404	1535	13250166	13250035	1e-28	131	ok		bassbac-42f15	2	same	95037	-1	+		bassbac-42f15.r
bassbac-83m1.f	groupI	78.52	135	17	2	1199	1327	13251439	13251567	2e-15	88	bad		bassbac-83m1	2	same	120749	1	+
bassbac-40l5.f	groupI	78.52	135	17	2	1199	1327	13251685	13251813	2e-15	88	bad		bassbac-40l5	2	same	149552	1	+
bassbac-107i15.r	groupI	78.52	135	17	2	1199	1327	13251854	13251982	2e-15	88	bad		bassbac-107i15	2	same	120789	1	+
bassbac-44c4.f	groupI	80.76	369	55	4	630	985	13277619	13277254	2e-80	304	ok		bassbac-44c4	2	same	75465	-1	+
bassbac-154f19.r	groupI	82.28	79	13	1	180	258	13281842	13281919	4e-11	72	ok		bassbac-154f19	2	same	109752	1	+
bassbac-99m8.r	groupI	82.28	79	13	1	180	258	13281923	13282000	4e-11	72	ok		bassbac-99m8	2	same	133735	1	+
bassbac-79f4.f	groupI	82.33	249	37	4	1728	1973	13310829	13311073	5e-53	213	ok		bassbac-79f4	2	same	115586	1	+
bassbac-174h9.r	groupI	82.33	249	37	4	1728	1973	13311495	13311739	5e-53	213	ok		bassbac-174h9	2	same	102347	1	+
bassbac-129m14.f	groupI	82.2	826	111	4	333	1154	13338894	13338101	0	749	ok		bassbac-129m14	2	same	109293	-1	+
bassbac-26i10.f	groupI	87.72	627	77	0	2614	3240	13344983	13345609	0	751	ok		bassbac-26i10	2	same	113904	1	+	MAX	bassbac-26i10.f
bassbac-52o19.r	groupI	72.31	874	207	11	4502	5364	13370059	13369210	3e-136	491	ok		bassbac-52o19	2	same	124523	-1	+		bassbac-52o19.r
bassbac-174f2.r	groupI	79.66	59	12	0	394	452	13371161	13371219	2e-06	57	bad		bassbac-174f2	2	same	5819385	1	+
bassbac-74i15.r	groupI	83.02	53	9	0	1319	1371	13371697	13371645	5e-06	57	bad		bassbac-74i15	2	same	5338763	-1	-
bassbac-127i14.f	groupI	90.91	55	5	0	7	61	13372030	13371976	5e-11	72	bad		bassbac-127i14	2	same	4517651	-1	-
bassbac-83m1.r	groupI	79.53	127	26	0	988	1114	13372188	13372062	3e-25	120	ok		bassbac-83m1	2	same	120749	-1	+
bassbac-105e18.f	groupI	81.82	55	10	0	1802	1856	13372393	13372339	5e-06	57	bad		bassbac-105e18	2	same	5940806	-1	-
bassbac-107i15.f	groupI	75.5	249	46	4	2743	2990	13372643	13372409	6e-33	147	ok		bassbac-107i15	2	same	120789	-1	+
bassbac-26g23.f	groupI	74.6	630	137	10	495	1112	13387071	13387689	4e-102	375	ok		bassbac-26g23	2	same	105975	1	+
bassbac-105c17.f	groupI	68.86	973	220	14	2171	3113	13388777	13389696	5e-93	347	ok		bassbac-105c17	2	same	104411	1	+
bassbac-154f19.f	groupI	68.86	973	220	14	2171	3113	13391594	13390675	5e-93	347	ok		bassbac-154f19	2	same	109752	-1	+
bassbac-40l5.r	groupI	86.12	850	114	4	479	1325	13401237	13400389	0	936	ok		bassbac-40l5	2	same	149552	-1	+
bassbac-130o11.f	groupI	73.15	555	88	51	99	608	13401300	13401838	1e-97	359	ok		bassbac-130o11	2	same	118762	1	+
bassbac-169m13.r	groupI	76.73	692	127	14	1	673	13413824	13414500	2e-114	418	ok		bassbac-169m13	2	same	106466	1	+
bassbac-174h9.f	groupI	76.73	692	127	14	1	673	13413842	13413166	2e-114	418	ok		bassbac-174h9	2	same	102347	-1	+
bassbac-99m8.f	groupI	76.73	692	127	14	1	673	13415658	13414982	2e-114	418	ok		bassbac-99m8	2	same	133735	-1	+
bassbac-28b9.r	groupI	75.18	278	55	5	53	327	13422088	13422354	6e-38	161	ok		bassbac-28b9	2	same	137470	1	+
bassbac-79f4.r	groupI	73.1	1550	266	34	2710	4191	13426415	13424949	7e-175	619	ok		bassbac-79f4	2	same	115586	-1	+
bassbac-68a24.f	groupI	77.62	1162	197	13	36	1156	13429661	13430800	0	816	ok		bassbac-68a24	2	same	93082	1	+
bassbac-50c13.r	groupI	77.62	1162	197	13	36	1156	13429661	13430800	0	816	ok		bassbac-50c13	2	same	123312	1	+
bassbac-72e10.f	groupI	82.2	236	38	4	2124	2356	13451867	13452101	3e-50	204	ok		bassbac-72e10	2	same	133690	1	+	MAX	bassbac-72e10.f
bassbac-26i10.r	groupI	79.2	250	51	1	2008	2257	13458887	13458639	9e-56	223	ok		bassbac-26i10	2	same	113904	-1	+		bassbac-26i10.r
bassbac-113j16.f	groupI	80.43	516	63	12	810	1301	13472498	13472999	6e-90	336	ok		bassbac-113j16	2	same	121363	1	+
bassbac-34o6.r	groupI	76.8	1681	306	26	7858	9519	13492517	13494132	0	1085	bad		bassbac-34o6	2	same	119330	1	+
bassbac-26g23.r	groupI	76.8	1681	306	26	7858	9519	13493046	13491431	0	1085	bad		bassbac-26g23	2	same	105975	-1	+
bassbac-105c17.r	groupI	76.8	1681	306	26	7858	9519	13493188	13491573	0	1085	bad		bassbac-105c17	2	same	104411	-1	+
bassbac-155k19.r	groupI	72.53	1296	266	21	482	1758	13517004	13518228	6e-175	618	ok		bassbac-155k19	2	same	142873	1	+
bassbac-130o11.r	groupI	74.94	415	89	4	1064	1464	13520062	13519649	4e-71	274	ok		bassbac-130o11	2	same	118762	-1	+
bassbac-169m13.f	groupI	74.94	415	89	4	1064	1464	13520290	13519877	4e-71	274	ok		bassbac-169m13	2	same	106466	-1	+
bassbac-91k15.r	groupI	79.88	1208	198	10	1265	2441	13522352	13523545	0	992	ok		bassbac-91k15	2	same	116724	1	+
bassbac-68a24.r	groupI	79.88	1208	198	10	1265	2441	13522743	13521550	0	992	ok		bassbac-68a24	2	same	93082	-1	+
bassbac-27j12.r	groupI	76.47	527	92	8	336	841	13543952	13544467	3e-92	342	ok		bassbac-27j12	2	same	135212	1	+
bassbac-50c13.f	groupI	83.65	422	41	7	55	465	13552973	13552569	3e-79	301	ok		bassbac-50c13	2	same	123312	-1	+
bassbac-28b9.f	groupI	75.22	1380	265	18	887	2255	13559558	13558245	0	843	ok		bassbac-28b9	2	same	137470	-1	+
bassbac-66b4.f	groupI	84.23	1738	193	17	2881	4606	13568503	13570171	0	1543	bad		bassbac-66b4	2	same	128417	1	+
bassbac-95c5.r	groupI	90.52	686	54	5	2932	3609	13571602	13572284	0	825	bad		bassbac-95c5	2	same	126607	1	+
bassbac-86a18.f	groupI	81.75	663	105	7	1608	2265	13580448	13581099	1e-165	588	ok		bassbac-86a18	2	same	124133	1	+
bassbac-178j16.r	groupI	79.28	830	134	8	1	804	13585388	13586205	0	641	ok		bassbac-178j16	2	same	122000	1	+	MAX	bassbac-178j16.r
bassbac-72e10.r	groupI	79.28	830	134	8	1	804	13585557	13584740	0	641	ok		bassbac-72e10	2	same	133690	-1	+		bassbac-72e10.r
bassbac-113j16.r	groupI	83.86	254	35	1	509	762	13593861	13593614	2e-66	256	ok2		bassbac-113j16	2	same	121363	-1	+
bassbac-92k2.r	groupI	66.92	1590	379	34	867	2403	13606607	13608102	2e-92	345	ok		bassbac-92k2	2	same	146688	1	+
bassbac-82d9.f	groupI	66.92	1590	379	34	867	2403	13606613	13608108	2e-92	345	ok		bassbac-82d9	2	same	118376	1	+
bassbac-61j17.r	groupI	66.92	1590	379	34	867	2403	13606616	13608111	2e-92	345	ok		bassbac-61j17	2	same	131407	1	+
bassbac-34o6.f	groupI	79.07	473	85	5	295	766	13611847	13611388	1e-101	375	ok		bassbac-34o6	2	same	119330	-1	+
bassbac-101o4.f	groupI	79.07	473	85	5	295	766	13613116	13613575	1e-101	375	ok		bassbac-101o4	2	same	145825	1	+
bassbac-89c6.r	groupI	75.14	1058	184	15	1018	2073	13619509	13620489	2e-169	600	ok		bassbac-89c6	2	same	143018	1	+
bassbac-133j4.r	groupI	75.14	1058	184	15	1018	2073	13619515	13620495	2e-169	600	ok		bassbac-133j4	2	same	166413	1	+
bassbac-3m9.f	groupI	75.14	1058	184	15	1018	2073	13619679	13620659	2e-169	600	ok		bassbac-3m9	2	same	142661	1	+
bassbac-91k15.f	groupI	74.1	363	70	7	1508	1870	13639076	13638738	1e-42	179	ok		bassbac-91k15	2	same	116724	-1	+
bassbac-156m17.f	groupI	73.8	397	92	6	604	998	13643457	13643843	5e-59	234	ok		bassbac-156m17	2	same	127398	1	+
bassbac-97l6.r	groupI	66.34	505	150	8	632	1125	13651269	13651764	2e-39	168	ok		bassbac-97l6	2	same	127244	1	+
bassbac-18d15.f	groupI	69.86	73	22	0	555	627	13657749	13657677	0.001	47	ok		bassbac-18d15	2	same	4756305	-1	-
bassbac-155k19.f	groupI	86.29	175	23	1	338	511	13659877	13659703	4e-47	193	ok		bassbac-155k19	2	same	142873	-1	+
bassbac-144g19.r	groupI	87.27	377	48	0	805	1181	13666410	13666786	7e-124	448	ok		bassbac-144g19	2	same	129699	1	+
bassbac-100k14.r	groupI	70.04	988	250	12	3247	4215	13675950	13676910	3e-136	491	ok		bassbac-100k14	2	same	132681	1	+
bassbac-27j12.f	groupI	86.47	532	53	7	1163	1691	13679164	13678649	1e-148	530	ok		bassbac-27j12	2	same	135212	-1	+
bassbac-153k10.f	groupI	87.8	1500	183	0	2233	3732	13686166	13687665	0	1798	bad		bassbac-153k10	2	same	143107	1	+
bassbac-71a22.f	groupI	87.8	1500	183	0	2233	3732	13686167	13687666	0	1798	bad		bassbac-71a22	2	same	135241	1	+
bassbac-165j24.r	groupI	70.47	1446	321	29	2304	3737	13689136	13690487	3e-148	530	ok		bassbac-165j24	2	same	125332	1	+
bassbac-147h17.f	groupI	70.47	1446	321	29	2304	3737	13690265	13691616	3e-148	530	ok		bassbac-147h17	2	same	130671	1	+
bassbac-121p18.r	groupI	76.16	495	101	6	963	1446	13696790	13697278	1e-90	337	ok		bassbac-121p18	2	same	49215	1	+
bassbac-66b4.r	groupI	74.84	457	70	6	1364	1812	13696920	13696501	8e-62	242	ok		bassbac-66b4	2	same	128417	-1	+
bassbac-82f10.f	groupI	77.24	413	83	3	1796	2205	13697550	13697954	4e-84	316	ok		bassbac-82f10	2	same	133422	1	+	MAX	bassbac-82f10.f
bassbac-95c5.f	groupI	76.16	495	101	6	963	1446	13698209	13697721	1e-90	337	ok		bassbac-95c5	2	same	126607	-1	+
bassbac-86a18.r	groupI	74.94	395	84	10	472	858	13704581	13704194	1e-52	210	ok		bassbac-86a18	2	same	124133	-1	+
bassbac-178j16.f	groupI	72.71	960	192	17	494	1412	13707388	13706458	2e-125	453	ok		bassbac-178j16	2	same	122000	-1	+		bassbac-178j16.f
bassbac-82d9.r	groupI	80.1	1156	184	11	38	1173	13724989	13723860	0	944	ok		bassbac-82d9	2	same	118376	-1	+
bassbac-61j17.f	groupI	71.24	226	45	3	18	243	13738023	13737818	9e-19	98	ok		bassbac-61j17	2	same	131407	-1	+
bassbac-133n9.f	groupI	77.08	192	29	2	126	317	13740108	13740284	2e-27	126	ok		bassbac-133n9	2	same	136065	1	+
bassbac-121p18.f	groupI	76.18	2376	474	17	3	2330	13746005	13743674	0	1665	ok		bassbac-121p18	2	same	49215	-1	+
bassbac-63p13.f	groupI	81.08	74	14	0	148	221	13751827	13751900	3e-11	74	bad		bassbac-63p13	2	same	13616959	1	+
bassbac-92k2.f	groupI	78.6	1000	180	6	506	1500	13753295	13752325	0	806	ok		bassbac-92k2	2	same	146688	-1	+
bassbac-101o4.r	groupI	78.72	188	29	3	1	181	13758941	13758758	1e-28	131	ok		bassbac-101o4	2	same	145825	-1	+
bassbac-3m9.r	groupI	85.33	518	65	6	190	702	13762340	13761829	2e-144	516	ok		bassbac-3m9	2	same	142661	-1	+
bassbac-89c6.f	groupI	85.33	518	65	6	190	702	13762527	13762016	2e-144	516	ok		bassbac-89c6	2	same	143018	-1	+
bassbac-161i14.f	groupI	85.33	518	65	6	190	702	13762760	13763271	2e-144	516	ok		bassbac-161i14	2	same	141116	1	+
bassbac-156m17.r	groupI	78.93	636	96	10	542	1146	13770855	13770227	2e-121	440	ok		bassbac-156m17	2	same	127398	-1	+
bassbac-97l6.f	groupI	85.22	873	124	2	2093	2962	13778513	13777643	0	952	ok		bassbac-97l6	2	same	127244	-1	+
bassbac-133j4.f	groupI	79.98	1249	215	11	683	1925	13785928	13784709	0	1038	ok		bassbac-133j4	2	same	166413	-1	+
bassbac-18b13.f	groupI	81.9	2166	294	27	554	2690	13788634	13790730	0	1781	ok		bassbac-18b13	2	same	115148	1	+
bassbac-144g19.f	groupI	76.29	544	84	11	2	535	13796109	13795601	1e-78	296	ok		bassbac-144g19	2	same	129699	-1	+
bassbac-166d9.f	groupI	82.08	1010	131	11	2325	3325	13805931	13806899	0	779	ok		bassbac-166d9	2	same	118706	1	+
bassbac-37k1.f	groupI	82.08	1010	131	11	2325	3325	13808385	13809353	0	779	ok		bassbac-37k1	2	same	32810	1	+
bassbac-100k14.f	groupI	82.08	1010	131	11	2325	3325	13808631	13807663	0	779	ok		bassbac-100k14	2	same	132681	-1	+
bassbac-54g3.f	groupI	82.08	1010	131	11	2325	3325	13808915	13809883	0	779	ok		bassbac-54g3	2	same	132187	1	+
bassbac-165j24.f	groupI	76.32	587	106	5	1	574	13814468	13813902	1e-109	399	ok		bassbac-165j24	2	same	125332	-1	+
bassbac-140o24.f	groupI	80.07	2178	343	24	1651	3805	13815922	13818031	0	1735	ok		bassbac-140o24	2	same	119892	1	+
bassbac-147h17.r	groupI	80.07	2178	343	24	1651	3805	13820936	13818827	0	1735	ok		bassbac-147h17	2	same	130671	-1	+
bassbac-71a22.r	groupI	80.07	2178	343	24	1651	3805	13821408	13819299	0	1735	ok		bassbac-71a22	2	same	135241	-1	+
bassbac-52e24.f	groupI	75.43	989	182	13	871	1852	13824769	13825703	2e-166	591	ok		bassbac-52e24	2	same	118076	1	+	MAX	bassbac-52e24.f
bassbac-74a16.f	groupI	75.43	989	182	13	871	1852	13824815	13825749	2e-166	591	ok		bassbac-74a16	2	same	118022	1	+
bassbac-153k10.r	groupI	80.50	400	47	19	4	399	13829273	13828901	1e-98	362	ok		bassbac-153k10	2	same	143107	-1	+
bassbac-82f10.r	groupI	83.64	599	85	8	26	617	13830972	13830380	5e-155	551	ok		bassbac-82f10	2	same	133422	-1	+		bassbac-82f10.r
bassbac-59m12.r	groupI	83.64	599	85	8	26	617	13830978	13831570	5e-155	551	ok		bassbac-59m12	2	same	104817	1	+
bassbac-37k1.r	groupI	78.17	371	51	6	1	357	13841195	13840841	2e-59	236	ok		bassbac-37k1	2	same	32810	-1	+
bassbac-156n23.f	groupI	86.18	217	30	0	641	857	13873977	13873761	3e-64	250	ok		bassbac-156n23	2	same	4517626	-1	-
bassbac-128n23.r	groupI	86.18	217	30	0	641	857	13874312	13874528	3e-64	250	ok		bassbac-128n23	2	same	116226	1	+
bassbac-75k14.f	groupI	86.18	217	30	0	641	857	13874312	13874528	3e-64	250	ok		bassbac-75k14	2	same	126625	1	+
bassbac-133n9.r	groupI	78.34	337	64	2	2429	2759	13876173	13875840	3e-71	274	ok		bassbac-133n9	2	same	136065	-1	+
bassbac-18b14.f	groupI	78.34	337	64	2	2429	2759	13877509	13877842	3e-71	274	ok		bassbac-18b14	2	same	113028	1	+
bassbac-74b12.f	groupI	76.09	276	60	4	336	605	13885686	13885961	4e-46	188	ok		bassbac-74b12	2	same	137851	1	+
bassbac-18b13.r	groupI	79.94	952	167	10	5315	6263	13903782	13902852	0	781	bad		bassbac-18b13	2	same	115148	-1	+
bassbac-161i14.r	groupI	79.94	952	167	10	5315	6263	13903876	13902946	0	781	bad		bassbac-161i14	2	same	141116	-1	+
bassbac-179k11.r	groupI	79.94	952	167	10	5315	6263	13904881	13905811	0	781	bad		bassbac-179k11	2	same	140391	1	+
bassbac-8a17.f	groupI	79.94	952	167	10	5315	6263	13904887	13905817	0	781	bad		bassbac-8a17	2	same	134374	1	+
bassbac-72l8.r	groupI	79.94	952	167	10	5315	6263	13906254	13907184	0	781	bad		bassbac-72l8	2	same	109241	1	+
bassbac-92m7.r	groupI	79.94	952	167	10	5315	6263	13906254	13907184	0	781	bad		bassbac-92m7	2	same	117283	1	+
bassbac-42g4.f	groupI	79.94	952	167	10	5315	6263	13912173	13913103	0	781	bad		bassbac-42g4	2	same	118980	1	+
bassbac-166d9.r	groupI	87.22	133	12	2	1641	1773	13924637	13924510	2e-29	134	ok		bassbac-166d9	2	same	118706	-1	+
bassbac-32c18.r	groupI	87.22	133	12	2	1641	1773	13925234	13925361	2e-29	134	ok		bassbac-32c18	2	same	125677	1	+
bassbac-36i18.f	groupI	75.93	615	124	6	389	999	13932812	13933406	5e-116	421	ok		bassbac-36i18	2	same	123249	1	+	MAX	bassbac-36i18.f
bassbac-59m12.f	groupI	86.69	338	39	4	424	759	13935795	13935462	5e-95	353	ok		bassbac-59m12	2	same	104817	-1	+
bassbac-140o24.r	groupI	86.69	338	39	4	424	759	13935814	13935481	5e-95	353	ok		bassbac-140o24	2	same	119892	-1	+
bassbac-54g3.r	groupI	80	75	13	1	1359	1431	13941102	13941028	1e-07	61	ok		bassbac-54g3	2	same	132187	-1	+
bassbac-74a16.r	groupI	85.52	594	65	3	3505	4098	13942837	13942265	6e-173	613	ok		bassbac-74a16	2	same	118022	-1	+
bassbac-52e24.r	groupI	85.52	594	65	3	3505	4098	13942845	13942273	6e-173	613	ok		bassbac-52e24	2	same	118076	-1	+		bassbac-52e24.r
bassbac-18b14.r	groupI	85.59	118	17	0	439	556	13990537	13990420	3e-29	134	ok		bassbac-18b14	2	same	113028	-1	+
bassbac-128n23.f	groupI	85.59	118	17	0	439	556	13990538	13990421	3e-29	134	ok		bassbac-128n23	2	same	116226	-1	+
bassbac-93e21.r	groupI	75.17	1035	176	16	508	1526	13998983	13999952	2e-159	567	ok		bassbac-93e21	2	same	132760	1	+
bassbac-75k14.r	groupI	82.6	569	61	6	1	548	14000937	14000386	1e-131	472	ok		bassbac-75k14	2	same	126625	-1	+
bassbac-72l8.f	groupI	68.27	1478	389	20	190	1646	14015495	14014077	5e-161	572	ok		bassbac-72l8	2	same	109241	-1	+
bassbac-92m7.f	groupI	73.61	879	174	10	1487	2359	14023537	14022711	2e-135	488	ok		bassbac-92m7	2	same	117283	-1	+
bassbac-74b12.r	groupI	73.61	879	174	10	1487	2359	14023537	14022711	2e-135	488	ok		bassbac-74b12	2	same	137851	-1	+
bassbac-42g4.r	groupI	71.96	189	51	1	436	624	14031153	14030967	1e-25	122	ok		bassbac-42g4	2	same	118980	-1	+
bassbac-77p2.f	groupI	82.28	1140	159	9	2746	3851	14036126	14037256	0	998	ok		bassbac-77p2	2	same	139158	1	+
bassbac-50h11.r	groupI	82.28	1140	159	9	2746	3851	14036149	14037279	0	998	ok		bassbac-50h11	2	same	129791	1	+
bassbac-157a19.r	groupI	82.28	1140	159	9	2746	3851	14039251	14040381	0	998	ok		bassbac-157a19	2	same	130232	1	+
bassbac-8a17.r	groupI	82.28	1140	159	9	2746	3851	14039261	14038131	0	998	ok		bassbac-8a17	2	same	134374	-1	+
bassbac-179k11.f	groupI	81.57	689	103	10	244	914	14045272	14044590	1e-161	573	ok		bassbac-179k11	2	same	140391	-1	+
bassbac-32c18.f	groupI	79.05	587	89	9	3	576	14050911	14050346	5e-113	412	ok		bassbac-32c18	2	same	125677	-1	+
bassbac-122i9.r	groupI	79.05	587	89	9	3	576	14051049	14051614	5e-113	412	ok		bassbac-122i9	2	same	123468	1	+
bassbac-136p16.r	groupI	77.14	70	16	0	265	334	14053120	14053189	6e-08	61	ok		bassbac-136p16	2	same	122048	1	+
bassbac-27j11.r	groupI	85	520	64	2	3313	3831	14054602	14055108	4e-151	540	ok		bassbac-27j11	2	same	130211	1	+	MAX	bassbac-27j11.r
bassbac-36i18.r	groupI	85	520	64	2	3313	3831	14056061	14055555	4e-151	540	ok		bassbac-36i18	2	same	123249	-1	+		bassbac-36i18.r
bassbac-103o4.f	groupI	65.6	1128	322	16	389	1505	14070405	14071477	1e-104	385	ok		bassbac-103o4	2	same	124641	1	+
bassbac-81e24.f	groupI	76.19	210	40	1	687	896	14073619	14073818	8e-35	152	ok		bassbac-81e24	2	same	116348	1	+
bassbac-87m7.f	groupI	79.65	398	71	4	2563	2955	14081165	14081557	2e-87	328	ok		bassbac-87m7	2	same	103086	1	+
bassbac-23l4.f	groupI	80.47	128	23	2	94	220	14087416	14087542	7e-21	106	ok		bassbac-23l4	2	same	105648	1	+
bassbac-93p20.r	groupI	76.3	346	67	5	2269	2600	14113334	14113678	8e-57	226	ok		bassbac-93p20	2	same	103386	1	+
bassbac-56i22.r	groupI	77.13	997	211	13	20	1007	14117647	14118635	0	729	ok		bassbac-56i22	2	same	43616	1	+
bassbac-57m5.f	groupI	79.45	73	14	1	1	73	14118699	14118770	1e-07	60	bad		bassbac-57m5	2	same	109507	1	+
bassbac-93e21.f	groupI	84.49	245	38	0	2128	2372	14131743	14131499	9e-70	269	ok		bassbac-93e21	2	same	132760	-1	+
bassbac-87j24.f	groupI	83.39	295	47	2	2339	2631	14143673	14143967	2e-77	294	ok		bassbac-87j24	2	same	92569	1	+
bassbac-175d9.f	groupI	83.55	231	31	4	2943	3170	14155797	14156023	4e-50	204	ok		bassbac-175d9	2	same	99314	1	+
bassbac-175k10.f	groupI	83.55	231	31	4	2943	3170	14155797	14156023	4e-50	204	ok		bassbac-175k10	2	same	99316	1	+
bassbac-176d12.r	groupI	83.55	231	31	4	2943	3170	14155862	14156088	4e-50	204	ok		bassbac-176d12	2	same	4787	1	+
bassbac-48d23.r	groupI	77.97	345	63	7	687	1026	14160131	14160467	2e-58	231	ok		bassbac-48d23	2	same	100641	1	+
bassbac-176d12.f	groupI	77.97	345	63	7	687	1026	14160649	14160313	2e-58	231	ok		bassbac-176d12	2	same	4787	-1	+
bassbac-56i22.f	groupI	86.89	244	31	1	785	1027	14161263	14161020	1e-72	277	ok		bassbac-56i22	2	same	43616	-1	+
bassbac-50h11.f	groupI	74.19	554	112	7	886	1431	14165940	14165410	1e-85	321	ok		bassbac-50h11	2	same	129791	-1	+
bassbac-66m23.f	groupI	74.19	554	112	7	886	1431	14166142	14166672	1e-85	321	ok		bassbac-66m23	2	same	90771	1	+
bassbac-157a19.f	groupI	75.68	1353	232	20	2753	4074	14169483	14168197	0	790	ok		bassbac-157a19	2	same	130232	-1	+
bassbac-122i9.f	groupI	89.05	274	20	9	303	571	14174517	14174249	1e-89	332	ok		bassbac-122i9	2	same	123468	-1	+
bassbac-60l9.f	groupI	76.81	1048	189	12	1	1026	14174969	14175984	0	667	ok		bassbac-60l9	2	same	110257	1	+
bassbac-136p16.f	groupI	76.81	1048	189	12	1	1026	14175168	14174153	0	667	ok		bassbac-136p16	2	same	122048	-1	+
bassbac-77p2.r	groupI	76.81	1048	189	12	1	1026	14175284	14174269	0	667	ok		bassbac-77p2	2	same	139158	-1	+
bassbac-172c19.r	groupI	67.89	601	75	86	89	654	14180285	14180802	3e-64	248	ok		bassbac-172c19	2	same	127543	1	+	MAX	bassbac-172c19.r
bassbac-87m7.r	groupI	71.05	190	42	2	311	500	14184251	14184075	2e-13	80	ok		bassbac-87m7	2	same	103086	-1	+
bassbac-27j11.f	groupI	71.05	190	42	2	311	500	14184813	14184637	2e-13	80	ok		bassbac-27j11	2	same	130211	-1	+		bassbac-27j11.f
bassbac-81e24.r	groupI	71.54	917	231	13	1859	2745	14189967	14189051	3e-132	477	ok		bassbac-81e24	2	same	116348	-1	+
bassbac-23l4.r	groupI	73.63	182	28	2	1793	1973	14193064	14192902	6e-16	90	ok		bassbac-23l4	2	same	105648	-1	+
bassbac-97m17.r	groupI	73.63	182	28	2	1793	1973	14193477	14193639	6e-16	90	ok		bassbac-97m17	2	same	126155	1	+
bassbac-103o4.r	groupI	80.52	77	15	0	1254	1330	14195046	14194970	9e-12	76	ok		bassbac-103o4	2	same	124641	-1	+
bassbac-13h6.r	groupI	84.06	69	11	0	731	799	14195354	14195422	4e-12	76	bad		bassbac-13h6	2	same	8908154	1	-
bassbac-71o7.r	groupI	73.96	530	119	4	59	579	14198883	14199402	4e-92	342	ok		bassbac-71o7	2	same	101644	1	+
bassbac-93p20.f	groupI	66.5	391	126	4	662	1049	14216720	14216332	4e-39	166	ok		bassbac-93p20	2	same	103386	-1	+
bassbac-74e8.r	groupI	80.95	378	58	4	2760	3132	14222829	14223197	2e-84	318	ok		bassbac-74e8	2	same	126851	1	+
bassbac-57m5.r	groupI	68.42	76	24	0	167	242	14228206	14228131	0.004	46	bad		bassbac-57m5	2	same	109507	-1	+
bassbac-87j24.r	groupI	73.11	1004	196	16	1923	2898	14236242	14235285	2e-135	488	ok		bassbac-87j24	2	same	92569	-1	+
bassbac-91b3.f	groupI	75.94	133	23	2	189	316	14246101	14246229	2e-13	80	ok		bassbac-91b3	2	same	131788	1	+
bassbac-175d9.r	groupI	78.69	1051	198	13	4545	5574	14255111	14254066	0	813	ok		bassbac-175d9	2	same	99314	-1	+
bassbac-175k10.r	groupI	78.69	1051	198	13	4545	5574	14255113	14254068	0	813	ok		bassbac-175k10	2	same	99316	-1	+
bassbac-66m23.r	groupI	75.47	901	157	11	2067	2930	14256913	14256040	1e-148	532	ok		bassbac-66m23	2	same	90771	-1	+
bassbac-48d23.f	groupI	88.76	169	19	0	463	631	14260772	14260604	8e-52	209	ok		bassbac-48d23	2	same	100641	-1	+
bassbac-55n2.f	groupI	88.76	169	19	0	463	631	14261427	14261595	8e-52	209	ok		bassbac-55n2	2	same	116468	1	+
bassbac-138g5.r	groupI	81.38	145	24	2	280	421	14274100	14274244	7e-27	125	ok		bassbac-138g5	2	same	183926	1	+
bassbac-39i13.f	groupI	77.95	331	66	2	200	530	14276972	14277295	2e-65	255	ok		bassbac-39i13	2	same	114557	1	+
bassbac-96h15.r	groupI	77.36	53	12	0	121	173	14277263	14277315	0.001	47	bad		bassbac-96h15	2	same	125388	1	+
bassbac-40l16.r	groupI	90.57	53	5	0	903	955	14277804	14277856	4e-10	69	ok		bassbac-40l16	2	same	132462	1	+
bassbac-60l9.r	groupI	74.79	849	163	13	110	932	14285226	14284403	2e-132	478	ok		bassbac-60l9	2	same	110257	-1	+
bassbac-71o7.f	groupI	74.6	437	79	7	1446	1856	14300527	14300097	7e-60	236	ok		bassbac-71o7	2	same	101644	-1	+
bassbac-165o7.f	groupI	74.6	437	79	7	1446	1856	14301578	14302008	7e-60	236	ok		bassbac-165o7	2	same	179690	1	+	MAX	bassbac-165o7.f
bassbac-139g19.f	groupI	83.63	568	68	6	55	617	14307782	14308329	3e-145	519	ok		bassbac-139g19	2	same	164539	1	+
bassbac-172c19.f	groupI	79.28	222	39	5	371	587	14307828	14307609	5e-37	158	ok		bassbac-172c19	2	same	127543	-1	+		bassbac-172c19.f
bassbac-97m17.f	groupI	71.94	392	71	10	748	1128	14319632	14319269	2e-25	122	bad		bassbac-97m17	2	same	126155	-1	+
bassbac-64l19.r	groupI	74.86	541	82	11	1504	2019	14330052	14330563	2e-65	255	ok		bassbac-64l19	2	same	174311	1	+
bassbac-154d17.f	groupI	68.97	203	55	5	94	294	14344609	14344805	2e-07	60	bad		bassbac-154d17	2	same	159842	1	+
bassbac-74e8.f	groupI	79.07	172	36	0	897	1068	14349680	14349509	3e-37	160	bad		bassbac-74e8	2	same	126851	-1	+
bassbac-38c12.r	groupI	87.21	258	33	0	2712	2969	14355138	14355395	2e-80	305	ok		bassbac-38c12	2	same	149225	1	+
bassbac-62i12.r	groupI	87.21	258	33	0	2712	2969	14355152	14355409	2e-80	305	ok		bassbac-62i12	2	same	149207	1	+
bassbac-91b3.r	groupI	77.67	515	77	8	312	820	14377889	14377407	3e-88	329	ok		bassbac-91b3	2	same	131788	-1	+
bassbac-55n2.r	groupI	77.67	515	77	8	312	820	14377895	14377413	3e-88	329	ok		bassbac-55n2	2	same	116468	-1	+
bassbac-134l23.r	groupI	83.5	600	88	5	3509	4101	14391365	14391960	2e-163	581	ok		bassbac-134l23	2	same	180258	1	+
bassbac-39i13.r	groupI	82.48	548	72	5	1936	2459	14391529	14390982	2e-120	437	ok		bassbac-39i13	2	same	114557	-1	+
bassbac-133h16.r	groupI	76.93	1153	205	11	1325	2447	14396475	14397596	0	847	ok		bassbac-133h16	2	same	153344	1	+
bassbac-96h15.f	groupI	90.42	449	31	2	837	1284	14402651	14402214	3e-152	542	ok		bassbac-96h15	2	same	125388	-1	+
bassbac-40l16.f	groupI	76.69	356	64	4	3	355	14410266	14409927	3e-61	240	ok		bassbac-40l16	2	same	132462	-1	+
bassbac-138g5.f	groupI	70.09	428	108	3	349	776	14458026	14457619	1e-54	218	bad		bassbac-138g5	2	same	183926	-1	+
bassbac-100f21.r	groupI	70.09	428	108	3	349	776	14458179	14458586	1e-54	218	bad		bassbac-100f21	2	same	114468	1	+
bassbac-62k8.r	groupI	80.4	1051	157	16	918	1943	14472078	14473104	0	806	ok		bassbac-62k8	2	same	124091	1	+
bassbac-139g19.r	groupI	80.4	1051	157	16	918	1943	14472321	14471295	0	806	ok		bassbac-139g19	2	same	164539	-1	+
bassbac-177i16.f	groupI	80.4	1051	157	16	918	1943	14472402	14473428	0	806	ok		bassbac-177i16	2	same	133208	1	+
bassbac-125n5.r	groupI	81.25	224	42	0	331	554	14479261	14479484	7e-56	223	ok2		bassbac-125n5	2	same	133912	1	+
bassbac-145f2.r	groupI	85.23	1341	161	5	3558	4891	14481125	14482435	0	1401	ok2		bassbac-145f2	2	same	136214	1	+	MAX	bassbac-145f2.r
bassbac-165o7.r	groupI	86.4	272	34	2	873	1141	14481268	14480997	1e-77	294	ok		bassbac-165o7	2	same	179690	-1	+		bassbac-165o7.r
bassbac-11b5.f	groupI	75.78	1152	197	17	1636	2759	14504162	14505259	0	678	ok		bassbac-11b5	2	same	116639	1	+
bassbac-62i12.f	groupI	75.78	1152	197	17	1636	2759	14504359	14503262	0	678	ok		bassbac-62i12	2	same	149207	-1	+
bassbac-38c12.f	groupI	75.78	1152	197	17	1636	2759	14504363	14503266	0	678	ok		bassbac-38c12	2	same	149225	-1	+
bassbac-64l19.f	groupI	75.78	1152	197	17	1636	2759	14504363	14503266	0	678	ok		bassbac-64l19	2	same	174311	-1	+
bassbac-154d17.r	groupI	75.78	1152	197	17	1636	2759	14504451	14503354	0	678	ok		bassbac-154d17	2	same	159842	-1	+
bassbac-172l8.r	groupI	75.78	1152	197	17	1636	2759	14505152	14506249	0	678	ok		bassbac-172l8	2	same	137392	1	+
bassbac-40f7.f	groupI	77.24	1160	199	16	198	1342	14506247	14507356	0	773	bad		bassbac-40f7	2	same	115096	1	+
bassbac-131a16.f	groupI	77.1	891	172	10	1	872	14510044	14510921	0	643	ok		bassbac-131a16	2	same	161474	1	+
bassbac-162m9.f	groupI	66.59	446	125	4	1297	1726	14532348	14532785	6e-39	166	ok		bassbac-162m9	2	same	126395	1	+
bassbac-151d13.r	groupI	79.05	797	131	12	1008	1779	14542211	14542996	3e-164	583	ok		bassbac-151d13	2	same	129214	1	+
bassbac-32c21.r	groupI	79.05	797	131	12	1008	1779	14542219	14543004	3e-164	583	ok		bassbac-32c21	2	same	66396	1	+
bassbac-4n12.r	groupI	79.92	498	97	2	2774	3271	14549780	14550274	2e-129	467	ok		bassbac-4n12	2	same	128881	1	+
bassbac-133h16.f	groupI	79.92	498	97	2	2774	3271	14549819	14549325	2e-129	467	ok		bassbac-133h16	2	same	153344	-1	+
bassbac-95b18.f	groupI	87.36	356	42	2	2283	2635	14549874	14550229	8e-110	402	ok		bassbac-95b18	2	same	129170	1	+
bassbac-79n12.r	groupI	79.92	498	97	2	2774	3271	14550125	14550619	2e-129	467	ok		bassbac-79n12	2	same	128919	1	+
bassbac-38j19.f	groupI	79.92	498	97	2	2774	3271	14550322	14550816	2e-129	467	ok		bassbac-38j19	2	same	139654	1	+
bassbac-134l23.f	groupI	71.72	99	28	0	103	201	14571623	14571525	3e-10	69	ok		bassbac-134l23	2	same	180258	-1	+
bassbac-145f19.f	groupI	78.85	851	144	9	918	1755	14572246	14573073	0	698	ok		bassbac-145f19	2	same	137810	1	+
bassbac-100f21.f	groupI	78.85	851	144	9	918	1755	14572647	14571820	0	698	ok		bassbac-100f21	2	same	114468	-1	+
bassbac-10j9.r	groupI	76.37	1587	286	20	2796	4365	14584021	14585535	0	1022	ok		bassbac-10j9	2	same	155323	1	+
bassbac-156d12.r	groupI	76.37	1587	286	20	2796	4365	14584193	14585707	0	1022	ok		bassbac-156d12	2	same	136269	1	+
bassbac-99p22.f	groupI	81.65	594	93	6	169	759	14593856	14594436	1e-146	524	ok		bassbac-99p22	2	same	147546	1	+
bassbac-171d8.r	groupI	83.27	514	53	6	27	507	14596131	14596644	3e-122	443	ok		bassbac-171d8	2	same	151386	1	+
bassbac-154i16.f	groupI	83.27	514	53	6	27	507	14596165	14596678	3e-122	443	ok		bassbac-154i16	2	same	143161	1	+
bassbac-62k8.f	groupI	83.27	514	53	6	27	507	14596169	14595656	3e-122	443	ok		bassbac-62k8	2	same	124091	-1	+
bassbac-177i16.r	groupI	96.73	306	9	1	1394	1698	14605610	14605305	6e-123	445	ok		bassbac-177i16	2	same	133208	-1	+
bassbac-140j20.f	groupI	96.73	306	9	1	1394	1698	14605813	14606118	6e-123	445	ok		bassbac-140j20	2	same	151102	1	+	MAX	bassbac-140j20.f
bassbac-32c21.f	groupI	75.74	680	92	57	151	809	14608615	14607988	5e-139	497	ok		bassbac-32c21	2	same	66396	-1	+
bassbac-125n5.f	groupI	72.05	619	131	8	938	1543	14613173	14612584	2e-80	304	ok		bassbac-125n5	2	same	133912	-1	+
bassbac-145f2.f	groupI	84.09	1728	231	22	2	1702	14617339	14615629	0	1624	ok		bassbac-145f2	2	same	136214	-1	+		bassbac-145f2.f
bassbac-11b5.r	groupI	82.27	908	130	8	1922	2818	14620801	14619914	0	814	ok		bassbac-11b5	2	same	116639	-1	+
bassbac-40f7.r	groupI	82.27	908	130	8	1922	2818	14621343	14620456	0	814	ok		bassbac-40f7	2	same	115096	-1	+
bassbac-155i5.f	groupI	79.43	700	106	5	137	825	14630002	14630674	5e-149	530	ok		bassbac-155i5	2	same	98516	1	+
bassbac-29n18.r	groupI	75.16	1284	256	16	366	1610	14636079	14637338	0	854	bad		bassbac-29n18	2	same	111438	1	+
bassbac-94k23.r	groupI	78.8	802	130	10	4	797	14642412	14643181	1e-166	591	ok		bassbac-94k23	2	same	122198	1	+
bassbac-172l8.f	groupI	78.8	802	130	10	4	797	14642544	14641775	1e-166	591	ok		bassbac-172l8	2	same	137392	-1	+
bassbac-162m9.r	groupI	82.99	929	137	11	921	1834	14658743	14657821	0	847	ok		bassbac-162m9	2	same	126395	-1	+
bassbac-105p4.r	groupI	85.25	339	39	9	96	427	14662364	14662698	5e-101	370	ok		bassbac-105p4	2	same	127577	1	+
bassbac-179n5.f	groupI	80.24	845	127	6	1651	2485	14671215	14672029	0	683	ok		bassbac-179n5	2	same	118979	1	+
bassbac-151d13.f	groupI	80.24	845	127	6	1651	2485	14671425	14670611	0	683	ok		bassbac-151d13	2	same	129214	-1	+
bassbac-131a16.r	groupI	80.24	845	127	6	1651	2485	14671518	14670704	0	683	ok		bassbac-131a16	2	same	161474	-1	+
bassbac-101h3.r	groupI	89.2	1667	180	0	2478	4144	14677778	14679444	0	2073	bad		bassbac-101h3	2	same	138319	1	+
bassbac-4n12.f	groupI	89.2	1667	180	0	2478	4144	14678661	14676995	0	2073	bad		bassbac-4n12	2	same	128881	-1	+
bassbac-79n12.f	groupI	89.2	1667	180	0	2478	4144	14679044	14677378	0	2073	bad		bassbac-79n12	2	same	128919	-1	+
bassbac-95b18.r	groupI	89.2	1667	180	0	2478	4144	14679044	14677378	0	2073	bad		bassbac-95b18	2	same	129170	-1	+
bassbac-96d18.f	groupI	84.63	3129	367	24	1869	4925	14682533	14685619	0	2968	ok		bassbac-96d18	2	same	121896	1	+
bassbac-76b12.f	groupI	84.63	3129	367	24	1869	4925	14683694	14686780	0	2968	ok		bassbac-76b12	2	same	121389	1	+
bassbac-77a19.r	groupI	75.68	999	194	12	1026	1983	14689851	14690841	3e-179	633	ok		bassbac-77a19	2	same	114483	1	+
bassbac-38j19.r	groupI	75.68	999	194	12	1026	1983	14689976	14688986	3e-179	633	ok		bassbac-38j19	2	same	139654	-1	+
bassbac-74k24.r	groupI	75.68	999	194	12	1026	1983	14690852	14691842	3e-179	633	ok		bassbac-74k24	2	same	132183	1	+
bassbac-145f19.r	groupI	78.67	511	102	4	2161	2666	14710056	14709548	7e-116	423	ok		bassbac-145f19	2	same	137810	-1	+
bassbac-156d12.f	groupI	76.34	186	31	2	2196	2372	14720462	14720281	5e-25	120	ok		bassbac-156d12	2	same	136269	-1	+
bassbac-155i5.r	groupI	75.69	650	103	11	773	1420	14728518	14727922	3e-96	356	ok		bassbac-155i5	2	same	98516	-1	+
bassbac-7k11.f	groupI	78.68	938	158	13	4846	5755	14735236	14736159	0	683	ok		bassbac-7k11	2	same	138874	1	+
bassbac-154i16.r	groupI	78.68	938	158	13	4846	5755	14739326	14738403	0	683	ok		bassbac-154i16	2	same	143161	-1	+
bassbac-10j9.f	groupI	78.68	938	158	13	4846	5755	14739344	14738421	0	683	ok		bassbac-10j9	2	same	155323	-1	+
bassbac-99p22.r	groupI	78.68	938	158	13	4846	5755	14741402	14740479	0	683	ok		bassbac-99p22	2	same	147546	-1	+
bassbac-146g20.f	groupI	80.53	642	81	9	482	1118	14744931	14745533	1e-133	481	ok		bassbac-146g20	2	same	135059	1	+	MAX	bassbac-146g20.f
bassbac-29n18.f	groupI	85.43	302	28	3	1719	2019	14747517	14747231	3e-51	207	ok		bassbac-29n18	2	same	111438	-1	+
bassbac-171d8.f	groupI	85.43	302	28	3	1719	2019	14747517	14747231	3e-51	207	ok		bassbac-171d8	2	same	151386	-1	+
bassbac-36f4.f	groupI	90.88	329	25	4	479	805	14752239	14752564	6e-106	388	ok		bassbac-36f4	2	same	95683	1	+
bassbac-140j20.r	groupI	87.43	175	22	0	605	779	14756915	14756741	4e-52	209	ok		bassbac-140j20	2	same	151102	-1	+		bassbac-140j20.r
bassbac-102g22.r	groupI	82.41	290	27	5	256	530	14760035	14760315	8e-56	221	ok		bassbac-102g22	2	same	143330	1	+
bassbac-94k23.f	groupI	78.08	1022	177	9	1443	2441	14764610	14763613	0	754	ok		bassbac-94k23	2	same	122198	-1	+
bassbac-62c22.r	groupI	83.47	1361	170	12	1	1333	14767382	14768715	0	1263	ok		bassbac-62c22	2	same	132525	1	+
bassbac-144f5.f	groupI	83.47	1361	170	12	1	1333	14768486	14769819	0	1263	ok		bassbac-144f5	2	same	130675	1	+
bassbac-139d19.f	groupI	73.84	604	144	10	345	943	14784480	14785074	3e-94	350	ok		bassbac-139d19	2	same	118897	1	+
bassbac-105p4.f	groupI	89.87	237	24	0	1005	1241	14789941	14789705	2e-79	301	ok		bassbac-105p4	2	same	127577	-1	+
bassbac-179n5.r	groupI	89.87	237	24	0	1005	1241	14790194	14789958	2e-79	301	ok		bassbac-179n5	2	same	118979	-1	+
bassbac-159j16.r	groupI	88.63	211	20	2	649	855	14791816	14792026	1e-60	237	ok		bassbac-159j16	2	same	152242	1	+
bassbac-44h24.r	groupI	76.66	377	64	4	1	372	14799537	14799894	6e-64	250	ok		bassbac-44h24	2	same	103830	1	+
bassbac-119b5.f	groupI	76.66	377	64	4	1	372	14800564	14800921	6e-64	250	ok		bassbac-119b5	2	same	142167	1	+
bassbac-77a19.f	groupI	74.88	1417	283	10	1217	2624	14804334	14802982	0	924	ok		bassbac-77a19	2	same	114483	-1	+
bassbac-96d18.r	groupI	74.88	1417	283	10	1217	2624	14804429	14803077	0	924	ok		bassbac-96d18	2	same	121896	-1	+
bassbac-76b12.r	groupI	75.54	413	90	4	2990	3401	14805083	14804681	8e-75	286	bad		bassbac-76b12	2	same	121389	-1	+
bassbac-101h3.f	groupI	75.53	519	107	4	206	724	14816097	14815599	1e-96	358	ok		bassbac-101h3	2	same	138319	-1	+
bassbac-87l21.r	groupI	76.82	509	94	7	403	895	14819052	14819552	2e-91	340	ok		bassbac-87l21	2	same	116132	1	+
bassbac-74k24.f	groupI	71.31	1056	237	13	2479	3518	14823035	14822030	1e-152	545	ok		bassbac-74k24	2	same	132183	-1	+
bassbac-23h2.f	groupI	76.74	546	93	7	367	883	14827929	14828469	1e-95	355	ok		bassbac-23h2	2	same	122243	1	+
bassbac-13g21.f	groupI	85.08	382	53	2	1820	2197	14830107	14830488	2e-110	404	ok		bassbac-13g21	2	same	151426	1	+
bassbac-132i19.f	groupI	85.08	382	53	2	1820	2197	14830107	14830488	2e-110	404	ok		bassbac-132i19	2	same	152435	1	+
bassbac-62f4.f	groupI	78.94	432	79	2	2208	2639	14835842	14836261	1e-97	362	ok		bassbac-62f4	2	same	125808	1	+
bassbac-36f4.r	groupI	79.17	240	49	1	2205	2443	14847922	14847683	6e-53	213	bad		bassbac-36f4	2	same	95683	-1	+
bassbac-49d5.f	groupI	79.17	240	49	1	2205	2443	14848524	14848763	6e-53	213	bad		bassbac-49d5	2	same	132977	1	+
bassbac-83b24.r	groupI	76.19	378	72	3	1011	1377	14855598	14855968	1e-67	263	ok		bassbac-83b24	2	same	125906	1	+
bassbac-53b10.f	groupI	74.36	823	168	12	1907	2715	14874072	14874865	8e-129	465	ok		bassbac-53b10	2	same	124707	1	+	MAX	bassbac-53b10.f
bassbac-7k11.r	groupI	74.36	823	168	12	1907	2715	14874110	14873317	8e-129	465	ok		bassbac-7k11	2	same	138874	-1	+
bassbac-146g20.r	groupI	74.46	1656	324	33	466	2068	14879990	14878381	0	868	ok		bassbac-146g20	2	same	135059	-1	+		bassbac-146g20.r
bassbac-156p15.f	groupI	72.93	687	149	7	2395	3079	14886638	14887289	5e-105	386	ok		bassbac-156p15	2	same	138965	1	+
bassbac-163d21.f	groupI	79.62	957	128	15	587	1515	14890164	14891081	0	670	ok		bassbac-163d21	2	same	151452	1	+
bassbac-144f5.r	groupI	76.47	1836	337	25	4288	6072	14899161	14897370	0	1193	ok		bassbac-144f5	2	same	130675	-1	+
bassbac-62c22.f	groupI	76.47	1836	337	25	4288	6072	14899907	14898116	0	1193	ok		bassbac-62c22	2	same	132525	-1	+
bassbac-55g11.r	groupI	76.11	766	151	14	1401	2155	14903213	14903957	3e-131	473	ok		bassbac-55g11	2	same	125747	1	+
bassbac-102g22.f	groupI	76.11	766	151	14	1401	2155	14903365	14902621	3e-131	473	ok		bassbac-102g22	2	same	143330	-1	+
bassbac-44h24.f	groupI	76.11	766	151	14	1401	2155	14903367	14902623	3e-131	473	ok		bassbac-44h24	2	same	103830	-1	+
bassbac-139d19.r	groupI	76.11	766	151	14	1401	2155	14903377	14902633	3e-131	473	ok		bassbac-139d19	2	same	118897	-1	+
bassbac-72d14.f	groupI	83.62	708	103	4	1335	2039	14912403	14913100	0	703	ok		bassbac-72d14	2	same	129624	1	+
bassbac-4f3.f	groupI	83.62	708	103	4	1335	2039	14912600	14913297	0	703	ok		bassbac-4f3	2	same	131935	1	+
bassbac-1g3.f	groupI	83.62	708	103	4	1335	2039	14912651	14913348	0	703	ok		bassbac-1g3	2	same	131883	1	+
bassbac-42f13.r	groupI	83.62	708	103	4	1335	2039	14915520	14916217	0	703	ok		bassbac-42f13	2	same	127755	1	+
bassbac-87l21.f	groupI	65.9	437	127	8	148	573	14935184	14934759	4e-26	123	ok		bassbac-87l21	2	same	116132	-1	+
bassbac-32k9.f	groupI	72.91	860	185	15	985	1821	14942556	14943390	2e-118	431	ok		bassbac-32k9	2	same	128598	1	+
bassbac-119b5.r	groupI	72.91	860	185	15	985	1821	14942731	14941897	2e-118	431	ok		bassbac-119b5	2	same	142167	-1	+
bassbac-159j16.f	groupI	72.91	860	185	15	985	1821	14944058	14943224	2e-118	431	ok		bassbac-159j16	2	same	152242	-1	+
bassbac-23h2.r	groupI	75.39	191	39	2	288	472	14950172	14949984	3e-27	126	ok		bassbac-23h2	2	same	122243	-1	+
bassbac-62f4.r	groupI	73.91	92	23	1	7	97	14961650	14961559	7e-08	61	bad		bassbac-62f4	2	same	125808	-1	+
bassbac-82o9.f	groupI	72.38	583	125	12	2593	3150	14974216	14974787	8e-68	263	ok		bassbac-82o9	2	same	130642	1	+
bassbac-49d5.r	groupI	81.27	566	96	5	886	1445	14981501	14980940	3e-141	507	ok		bassbac-49d5	2	same	132977	-1	+
bassbac-83b24.f	groupI	81.27	566	96	5	886	1445	14981504	14980943	3e-141	507	ok		bassbac-83b24	2	same	125906	-1	+
bassbac-13g21.r	groupI	81.27	566	96	5	886	1445	14981533	14980972	3e-141	507	ok		bassbac-13g21	2	same	151426	-1	+
bassbac-132i19.r	groupI	81.27	566	96	5	886	1445	14982542	14981981	3e-141	507	ok		bassbac-132i19	2	same	152435	-1	+
bassbac-76g24.r	groupI	81.45	372	48	3	494	861	14983752	14984106	4e-84	315	ok		bassbac-76g24	2	same	129962	1	+	MAX	bassbac-76g24.r
bassbac-81p18.f	groupI	81.45	372	48	3	494	861	14983766	14984120	4e-84	315	ok		bassbac-81p18	2	same	122985	1	+
bassbac-53b10.r	groupI	72.86	597	138	11	3222	3810	14998779	14998199	1e-81	309	ok		bassbac-53b10	2	same	124707	-1	+		bassbac-53b10.r
bassbac-156p15.r	groupI	83.54	158	24	2	1183	1339	15025603	15025447	4e-34	150	ok		bassbac-156p15	2	same	138965	-1	+
bassbac-55g11.f	groupI	77.3	1176	230	14	760	1906	15028960	15027793	0	838	ok		bassbac-55g11	2	same	125747	-1	+
bassbac-163d21.r	groupI	74.87	386	78	7	388	764	15041616	15041241	3e-55	220	ok		bassbac-163d21	2	same	151452	-1	+
bassbac-72d14.r	groupI	74.87	386	78	7	388	764	15042027	15041652	3e-55	220	ok		bassbac-72d14	2	same	129624	-1	+
bassbac-42f13.f	groupI	73.04	115	28	1	1485	1599	15043275	15043164	1e-10	72	bad		bassbac-42f13	2	same	127755	-1	+
bassbac-1g3.r	groupI	73.04	115	28	1	1485	1599	15044534	15044423	1e-10	72	bad		bassbac-1g3	2	same	131883	-1	+
bassbac-4f3.r	groupI	73.04	115	28	1	1485	1599	15044535	15044424	1e-10	72	bad		bassbac-4f3	2	same	131935	-1	+
bassbac-94i20.f	groupI	64.89	188	56	2	3	190	15044594	15044771	4e-07	58	ok		bassbac-94i20	2	same	126499	1	+
bassbac-80l18.f	groupI	73.04	115	28	1	1485	1599	15044812	15044923	1e-10	72	bad		bassbac-80l18	2	same	119097	1	+
bassbac-90o17.f	groupI	73.04	115	28	1	1485	1599	15044814	15044925	1e-10	72	bad		bassbac-90o17	2	same	119083	1	+
bassbac-145l21.f	groupI	75.99	604	82	52	17	588	15055438	15056010	2e-124	448	ok		bassbac-145l21	2	same	141186	1	+
bassbac-57f10.f	groupI	88.08	604	55	6	786	1385	15063489	15064079	0	657	ok		bassbac-57f10	2	same	119943	1	+
bassbac-94p9.f	groupI	88.08	604	55	6	786	1385	15063540	15064130	0	657	ok		bassbac-94p9	2	same	119878	1	+
bassbac-74c21.f	groupI	77.74	912	165	12	3817	4714	15069381	15070268	0	648	ok		bassbac-74c21	2	same	123428	1	+
bassbac-32k9.r	groupI	77.74	912	165	12	3817	4714	15071154	15070267	0	648	ok		bassbac-32k9	2	same	128598	-1	+
bassbac-103d24.f	groupI	74.32	1258	250	21	4	1228	15097006	15098223	0	679	ok		bassbac-103d24	2	same	117150	1	+	MAX	bassbac-103d24.f
bassbac-82o9.r	groupI	73.15	514	74	48	14	504	15104858	15104386	5e-88	328	ok		bassbac-82o9	2	same	130642	-1	+
bassbac-81p18.r	groupI	72.94	754	183	12	532	1270	15106751	15106004	3e-112	410	ok		bassbac-81p18	2	same	122985	-1	+
bassbac-76g24.f	groupI	83.39	277	35	4	248	520	15113714	15113445	1e-62	245	ok		bassbac-76g24	2	same	129962	-1	+		bassbac-76g24.f
bassbac-133m6.r	groupI	84.42	507	70	5	2712	3216	15162084	15162583	4e-136	491	ok		bassbac-133m6	2	same	117986	1	-
bassbac-90o17.r	groupI	84.42	507	70	5	2712	3216	15163897	15163398	4e-136	491	ok		bassbac-90o17	2	same	119083	-1	+
bassbac-80l18.r	groupI	84.42	507	70	5	2712	3216	15163909	15163410	4e-136	491	ok		bassbac-80l18	2	same	119097	-1	+
bassbac-94i20.r	groupI	82.65	559	85	7	1235	1787	15171093	15170541	1e-140	505	ok		bassbac-94i20	2	same	126499	-1	+
bassbac-94p9.r	groupI	86.51	378	44	4	1102	1472	15183418	15183041	1e-105	388	ok		bassbac-94p9	2	same	119878	-1	+
bassbac-57f10.r	groupI	86.51	378	44	4	1102	1472	15183432	15183055	1e-105	388	ok		bassbac-57f10	2	same	119943	-1	+
bassbac-74c21.r	groupI	83.16	297	45	3	5955	6246	15192809	15192513	4e-73	282	ok		bassbac-74c21	2	same	123428	-1	+
bassbac-145l21.r	groupI	83.16	297	45	3	5955	6246	15196624	15196328	4e-73	282	ok		bassbac-145l21	2	same	141186	-1	+
bassbac-73e15.r	groupI	79.99	1364	204	13	22	1374	15213357	15214662	0	977	ok		bassbac-73e15	2	same	120000	1	+	MAX	bassbac-73e15.r
bassbac-103d24.r	groupI	79.99	1364	204	13	22	1374	15214156	15212851	0	977	ok		bassbac-103d24	2	same	117150	-1	+		bassbac-103d24.r
bassbac-77h8.f	groupI	88.85	287	28	3	567	851	15219296	15219580	1e-86	324	ok		bassbac-77h8	2	same	123800	1	+
bassbac-79n7.r	groupI	91.99	337	27	0	1057	1393	15255243	15255579	5e-124	450	ok		bassbac-79n7	2	same	105186	1	+
bassbac-133m6.f	groupI	74.29	105	25	1	450	552	15279966	15280070	2e-10	71	ok		bassbac-133m6	2	same	117986	1	-
bassbac-168k19.r	groupI	85.69	489	62	3	748	1235	15290654	15291135	1e-144	518	ok		bassbac-168k19	2	same	152073	1	+	MAX	bassbac-168k19.r
bassbac-49c13.f	groupI	80.7	57	10	1	1179	1235	15303462	15303407	0.006	47	bad		bassbac-49c13	2	same	13809876	-1	+
bassbac-130i9.f	groupI	80.52	77	15	0	434	510	15303702	15303778	3e-12	76	ok		bassbac-130i9	2	same	111399	1	+
bassbac-89i4.r	groupI	72.92	853	195	11	883	1712	15311755	15312594	2e-139	500	ok		bassbac-89i4	2	same	88790	1	+
bassbac-57o13.r	groupI	74.49	635	74	61	2	602	15320869	15321449	3e-117	424	ok		bassbac-57o13	2	same	94572	1	+
bassbac-176i6.f	groupI	75.20	625	66	59	7	597	15320880	15321449	1e-118	429	ok		bassbac-176i6	2	same	2037	1	+
bassbac-176i6.r	groupI	73.83	535	133	3	993	1526	15322917	15322389	2e-104	383	ok		bassbac-176i6	2	same	2037	-1	+
bassbac-73e15.f	groupI	84.53	349	43	2	1	347	15333357	15333018	6e-93	345	ok		bassbac-73e15	2	same	120000	-1	+		bassbac-73e15.f
bassbac-160a14.r	groupI	72.04	1130	282	8	1	1102	15336029	15337152	0	665	bad		bassbac-160a14	2	same	7839226	1	-
bassbac-8p20.f	groupI	73.6	322	74	2	1739	2051	15339761	15340080	2e-51	209	ok		bassbac-8p20	2	same	141885	1	+
bassbac-23j5.f	groupI	78.43	1581	270	18	1374	2941	15341941	15343463	0	1134	ok		bassbac-23j5	2	same	137041	1	+
bassbac-77h8.r	groupI	78.43	1581	270	18	1374	2941	15343096	15341574	0	1134	ok		bassbac-77h8	2	same	123800	-1	+
bassbac-54o10.f	groupI	72.35	463	86	8	714	1171	15345554	15345979	3e-49	199	ok		bassbac-54o10	2	same	118899	1	+
bassbac-98i1.f	groupI	73.82	638	137	6	2209	2841	15348832	15349444	9e-112	408	ok		bassbac-98i1	2	same	140802	1	+
bassbac-79n7.f	groupI	82.08	106	19	0	815	920	15360429	15360324	4e-22	109	ok		bassbac-79n7	2	same	105186	-1	+
bassbac-161f5.f	groupI	79.68	620	119	1	1092	1711	15363049	15363661	4e-159	565	ok		bassbac-161f5	2	same	140638	1	+
bassbac-150j17.f	groupI	79.68	620	119	1	1092	1711	15364764	15365376	4e-159	565	ok		bassbac-150j17	2	same	3775	1	+
bassbac-150j17.r	groupI	80.21	96	18	1	665	760	15368539	15368445	3e-14	84	ok2		bassbac-150j17	2	same	3775	-1	+
bassbac-105b21.f	groupI	80.87	1239	146	30	370	1578	15371502	15372679	0	830	ok		bassbac-105b21	2	same	120047	1	+
bassbac-148j24.f	groupI	78.06	360	79	0	172	531	15383550	15383909	3e-86	321	ok		bassbac-148j24	2	same	130690	1	+	MAX	bassbac-148j24.f
bassbac-89i4.f	groupI	72.92	192	50	2	3109	3300	15400545	15400356	3e-38	164	bad		bassbac-89i4	2	same	88790	-1	+
bassbac-170j20.r	groupI	72.92	192	50	2	3109	3300	15401050	15401239	3e-38	164	bad		bassbac-170j20	2	same	1482384	1	-
bassbac-130i9.r	groupI	74.71	949	150	16	835	1765	15415101	15414225	2e-122	443	ok		bassbac-130i9	2	same	111399	-1	+
bassbac-167j14.f	groupI	74.71	949	150	16	835	1765	15415178	15416054	2e-122	443	ok		bassbac-167j14	2	same	1442156	1	-
bassbac-57o13.f	groupI	74.71	949	150	16	835	1765	15415441	15414565	2e-122	443	ok		bassbac-57o13	2	same	94572	-1	+
bassbac-49f17.f	groupI	79.72	636	120	2	1552	2186	15415550	15416177	2e-160	570	ok		bassbac-49f17	2	same	1448226	1	-
bassbac-180d14.r	groupI	88.49	304	33	2	1360	1661	15423384	15423687	5e-95	353	ok		bassbac-180d14	2	same	1440297	1	-
bassbac-137n6.r	groupI	81.23	538	71	4	1212	1719	15431707	15432244	9e-117	424	ok		bassbac-137n6	2	same	1417257	1	-
bassbac-168k19.f	groupI	84.66	789	88	7	1	768	15442727	15441951	0	763	ok		bassbac-168k19	2	same	152073	-1	+		bassbac-168k19.f
bassbac-54o10.r	groupI	83.21	262	39	2	1	262	15464453	15464197	3e-65	253	ok		bassbac-54o10	2	same	118899	-1	+
bassbac-23j5.r	groupI	80.66	1272	206	8	1991	3235	15478982	15477724	0	1082	ok		bassbac-23j5	2	same	137041	-1	+
bassbac-8p20.r	groupI	76.19	949	187	11	2357	3302	15481646	15480734	2e-177	627	ok		bassbac-8p20	2	same	141885	-1	+
bassbac-98i1.r	groupI	74.45	591	142	4	2510	3095	15489634	15489048	3e-118	431	ok		bassbac-98i1	2	same	140802	-1	+
bassbac-141e18.r	groupI	74.45	591	142	4	2510	3095	15489966	15490552	3e-118	431	ok		bassbac-141e18	2	same	1288876	1	-
bassbac-146f14.f	groupI	83.94	355	56	1	1225	1578	15491232	15491586	2e-101	374	ok		bassbac-146f14	2	same	1296625	1	-
bassbac-105b21.r	groupI	74.45	591	142	4	2510	3095	15491549	15490963	3e-118	431	ok		bassbac-105b21	2	same	120047	-1	+
bassbac-161f5.r	groupI	73.7	460	100	5	700	1146	15503687	15503236	2e-71	274	ok		bassbac-161f5	2	same	140638	-1	+
bassbac-148j24.r	groupI	95.42	153	7	0	608	760	15514240	15514088	5e-56	221	ok		bassbac-148j24	2	same	130690	-1	+	Contig End	bassbac-148j24.r
bassbac-75b18.f	groupI	80.18	111	21	1	2264	2374	15540196	15540087	3e-18	98	bad		bassbac-75b18	2	same	1491567	-1	-
bassbac-51g8.r	groupI	80	65	13	0	150	214	15543130	15543194	4e-08	63	bad		bassbac-51g8	2	same	115625	1	+	Contig Start	bassbac-51g8.r
bassbac-18l21.f	groupI	82.43	74	13	0	2049	2122	15649914	15649987	5e-12	77	bad		bassbac-18l21	2	same	9476549	1	-
bassbac-51g8.f	groupI	89.29	392	42	0	1597	1988	15658755	15658364	5e-136	489	ok		bassbac-51g8	2	same	115625	-1	+	Contig End	bassbac-51g8.f
bassbac-76b22.r	groupI	86.79	106	8	1	1	106	15686119	15686218	8e-22	107	ok		bassbac-76b22	2	same	95024	1	+	Contig Start	bassbac-76b22.r
bassbac-145o20.r	groupI	82.03	128	23	0	1709	1836	15746854	15746727	2e-28	131	ok		bassbac-145o20	2	same	1305735	-1	-
bassbac-89m12.r	groupI	66.41	128	43	0	1028	1155	15753385	15753512	8e-15	85	ok		bassbac-89m12	2	same	164138	1	+
bassbac-73a21.f	groupI	89.31	159	16	1	1712	1870	15755831	15755674	5e-46	190	ok		bassbac-73a21	2	same	1306511	-1	-
bassbac-23a11.r	groupI	82.59	293	42	2	760	1050	15762835	15763120	1e-38	166	bad		bassbac-23a11	2	same	202834	1	+	MAX	bassbac-23a11.r
bassbac-76n12.r	groupI	90	60	6	0	225	284	15767599	15767658	2e-12	77	ok		bassbac-76n12	2	same	166926	1	+
bassbac-76b22.f	groupI	86.36	110	15	0	1739	1848	15781143	15781034	3e-27	128	ok		bassbac-76b22	2	same	95024	-1	+		bassbac-76b22.f
bassbac-16e13.r	groupI	88.82	161	16	1	439	599	15783513	15783671	1e-45	188	ok		bassbac-16e13	2	same	177606	1	+
bassbac-92j14.f	groupI	83.82	958	122	4	816	1773	15828528	15827604	0	944	ok		bassbac-92j14	2	same	1576121	-1	-
bassbac-97j24.f	groupI	76.47	51	12	0	109	159	15843443	15843393	0.021	44	bad		bassbac-97j24	2	same	10209308	-1	-
bassbac-93c22.r	groupI	91.38	174	15	0	1744	1917	15893683	15893856	9e-58	229	ok		bassbac-93c22	2	same	132967	1	+
bassbac-89m12.f	groupI	77.28	625	120	6	1229	1844	15917523	15916912	8e-127	459	ok		bassbac-89m12	2	same	164138	-1	+
bassbac-51f13.r	groupI	77.28	625	120	6	1229	1844	15917614	15918225	8e-127	459	ok		bassbac-51f13	2	same	119743	1	+	MAX	bassbac-51f13.r
bassbac-76n12.f	groupI	88.85	260	29	0	1008	1267	15934525	15934266	2e-85	321	ok		bassbac-76n12	2	same	166926	-1	+
bassbac-16e13.f	groupI	69.23	117	36	0	288	404	15961119	15961003	1e-07	63	bad		bassbac-16e13	2	same	177606	-1	+
bassbac-23a11.f	groupI	73.57	401	71	10	6	401	15965669	15965299	2e-35	155	ok		bassbac-23a11	2	same	202834	-1	+		bassbac-23a11.f
bassbac-50c9.f	groupI	72.4	250	58	3	31	278	16014662	16014902	4e-22	109	ok		bassbac-50c9	2	same	103880	1	+
bassbac-14f21.f	groupI	72.4	250	58	3	31	278	16014662	16014902	4e-22	109	ok		bassbac-14f21	2	same	105097	1	+
bassbac-56b1.f	groupI	72.4	250	58	3	148	395	16015706	16015946	5e-22	109	ok		bassbac-56b1	2	same	106305	1	+
bassbac-138l2.r	groupI	80.28	71	13	1	514	583	16019072	16019142	2e-07	60	ok		bassbac-138l2	2	same	95515	1	+
bassbac-153l24.r	groupI	80.28	71	13	1	514	583	16019072	16019142	2e-07	60	ok		bassbac-153l24	2	same	9826548	1	-
bassbac-1k5.f	groupI	80.28	71	13	1	548	617	16019263	16019333	4e-07	60	bad		bassbac-1k5	2	same	100436	1	+
bassbac-159a11.r	groupI	65.02	709	130	93	8	649	16021733	16022390	3e-63	245	ok		bassbac-159a11	2	same	116345	1	+	MAX	bassbac-159a11.r
bassbac-93c22.f	groupI	90.91	209	19	0	2939	3147	16026650	16026442	1e-70	272	ok		bassbac-93c22	2	same	132967	-1	+
bassbac-11o12.r	groupI	90.91	209	19	0	2939	3147	16026714	16026922	1e-70	272	ok		bassbac-11o12	2	same	111199	1	+
bassbac-51f13.f	groupI	89.24	353	38	0	1041	1393	16037357	16037005	4e-121	440	ok		bassbac-51f13	2	same	119743	-1	+		bassbac-51f13.f
bassbac-138l2.f	groupI	86.96	115	15	0	2890	3004	16114587	16114473	1e-29	136	ok2		bassbac-138l2	2	same	95515	-1	+
bassbac-50c9.r	groupI	64.3	703	207	13	227	893	16118542	16117848	2e-35	155	ok		bassbac-50c9	2	same	103880	-1	+
bassbac-1k5.r	groupI	64.3	703	207	13	227	893	16119699	16119005	2e-35	155	ok		bassbac-1k5	2	same	100436	-1	+
bassbac-14f21.r	groupI	64.3	703	207	13	227	893	16119759	16119065	2e-35	155	ok		bassbac-14f21	2	same	105097	-1	+
bassbac-56b1.r	groupI	74.54	546	96	10	456	985	16122011	16121493	1e-72	278	ok		bassbac-56b1	2	same	106305	-1	+
bassbac-128m18.r	groupI	81.82	88	14	1	242	327	16137759	16137846	5e-13	79	ok		bassbac-128m18	2	same	128739	1	+	MAX	bassbac-128m18.r
bassbac-11o12.f	groupI	81.82	88	14	1	242	327	16137913	16137826	5e-13	79	ok		bassbac-11o12	2	same	111199	-1	+
bassbac-159a11.f	groupI	81.82	88	14	1	242	327	16138078	16137991	5e-13	79	ok		bassbac-159a11	2	same	116345	-1	+		bassbac-159a11.f
bassbac-147k21.r	groupI	63.39	224	73	3	935	1150	16140010	16140232	1e-06	58	ok2		bassbac-147k21	2	same	132917	1	+
bassbac-171g1.r	groupI	90.91	55	5	0	1174	1228	16142688	16142742	5e-11	72	ok		bassbac-171g1	2	same	135994	1	+
bassbac-132m7.r	groupI	77.5	80	17	1	6	85	16170277	16170355	7e-08	61	bad		bassbac-132m7	2	same	123064	1	+
bassbac-54g8.r	groupI	84.25	127	18	2	1283	1408	16181480	16181605	3e-25	120	ok		bassbac-54g8	2	same	111861	1	+
bassbac-93m23.f	groupI	59.26	162	66	0	136	297	16203462	16203623	0.03	42	ok		bassbac-93m23	2	same	9845636	1	+
bassbac-140g4.f	groupI	59.26	162	66	0	136	297	16203485	16203646	0.03	42	ok		bassbac-140g4	2	same	9858803	1	+
bassbac-62e7.f	groupI	67.84	171	48	2	231	395	16206600	16206431	2e-10	71	ok		bassbac-62e7	2	same	6828344	-1	+
bassbac-127j11.r	groupI	76.79	56	13	0	1399	1454	16222092	16222147	0.001	49	bad		bassbac-127j11	2	same	107958	1	+	MAX	bassbac-127j11.r
bassbac-127m11.r	groupI	76.79	56	13	0	1399	1454	16222170	16222225	0.001	49	bad		bassbac-127m11	2	same	107880	1	+
bassbac-75j16.f	groupI	76.79	56	13	0	1399	1454	16222850	16222905	0.001	49	bad		bassbac-75j16	2	same	107187	1	+
[truncated: 1,444 more rows]

## Sheet: Chr2
bassbac-55m14.r	groupII	85.39	89	12	1	3070	3158	1579	1492	4e-16	91	bad		bassbac-55m14	2	same	8040716	-1	-
bassbac-149h18.r	groupII	77	313	64	1	248	560	86079	86383	3e-63	248	ok		bassbac-149h18	2	same	11589258	1	+
bassbac-169c23.r	groupII	78.23	124	26	1	2414	2536	108350	108473	3e-19	103	bad		bassbac-169c23	2	same	17599026	1	+
bassbac-155j19.f	groupII	74.49	98	22	1	520	614	122684	122781	1e-08	65	bad		bassbac-155j19	2	same	54948	1	+	Contig Start	bassbac-155j19.f
bassbac-155j19.r	groupII	93.97	116	7	0	2667	2782	177632	177517	1e-37	163	ok		bassbac-155j19	2	same	54948	-1	+	Contig End	bassbac-155j19.r
bassbac-136o8.f	groupII	83.09	349	47	3	2	350	224518	224854	6e-87	324	ok		bassbac-136o8	2	same	125445	1	+	Contig Start	bassbac-136o8.f
bassbac-164k11.r	groupII	74.53	212	24	18	1	208	259069	259254	3e-32	142	ok		bassbac-164k11	2	same	20350	1	+
bassbac-164k11.f	groupII	92.5	40	3	0	397	436	279419	279380	3e-05	55	bad		bassbac-164k11	2	same	20350	-1	+
bassbac-57o6.r	groupII	81.77	203	37	0	6	208	289955	290157	1e-50	206	ok		bassbac-57o6	2	same	77110	1	+
bassbac-86d2.f	groupII	81.77	203	37	0	6	208	289997	290199	1e-50	206	ok		bassbac-86d2	2	same	68555	1	+
bassbac-128l7.f	groupII	84.08	201	32	0	2720	2920	291436	291636	2e-54	218	bad		bassbac-128l7	2	same	11351	1	+
bassbac-80g4.r	groupII	81.77	203	37	0	6	208	291546	291344	1e-50	206	ok		bassbac-80g4	2	same	7752179	-1	-
bassbac-128l7.r	groupII	81.98	283	50	1	4268	4550	302787	302506	3e-72	278	ok		bassbac-128l7	2	same	11351	-1	+
bassbac-141k3.r	groupII	75.32	316	61	2	2426	2725	309831	309517	2e-52	212	ok		bassbac-141k3	2	same	7733846	-1	-
bassbac-75k9.f	groupII	76.62	663	112	10	863	1519	323048	323673	9e-112	408	ok		bassbac-75k9	2	same	93578	1	+	MAX	bassbac-75k9.f
bassbac-136o8.r	groupII	83.33	150	22	1	1978	2127	349963	349817	7e-33	147	ok		bassbac-136o8	2	same	125445	-1	+		bassbac-136o8.r
bassbac-86d2.r	groupII	69.61	102	31	0	1253	1354	358552	358451	2e-08	65	bad		bassbac-86d2	2	same	68555	-1	+
bassbac-57o6.f	groupII	77.78	621	123	2	1054	1673	367065	366459	1e-149	534	ok		bassbac-57o6	2	same	77110	-1	+
bassbac-161n9.f	groupII	81.99	311	54	1	128	438	395787	396095	5e-81	305	ok		bassbac-161n9	2	same	546116	1	-
bassbac-120e24.r	groupII	68.57	913	241	10	798	1692	416323	417207	8e-105	385	ok		bassbac-120e24	2	same	58046	1	+	MAX	bassbac-120e24.r
bassbac-94c24.f	groupII	68.57	913	241	10	798	1692	416325	417209	8e-105	385	ok		bassbac-94c24	2	same	502927	1	-
bassbac-75k9.r	groupII	68.57	913	241	10	798	1692	416626	415742	8e-105	385	ok		bassbac-75k9	2	same	93578	-1	+		bassbac-75k9.r
bassbac-120e24.f	groupII	78.41	176	38	0	414	589	474369	474194	1e-37	160	ok		bassbac-120e24	2	same	58046	-1	+	Contig End	bassbac-120e24.f
bassbac-172j13.f	groupII	73.13	629	164	1	1	624	527917	527289	2e-122	442	bad		bassbac-172j13	2	same	21366105	-1	-
bassbac-74e3.r	groupII	73.31	1274	325	6	1	1263	528367	527098	0	871	bad		bassbac-74e3	2	same	7515380	-1	-
bassbac-176p10.r	groupII	69.62	859	222	3	1	828	528480	527630	1e-124	450	bad		bassbac-176p10	2	same	21365805	-1	-
bassbac-180m23.f	groupII	74.74	1041	263	0	1	1041	528760	527720	0	817	bad		bassbac-180m23	2	same	9825325	-1	-
bassbac-63o3.f	groupII	87.5	272	21	1	32	303	556228	556486	9e-78	296	ok		bassbac-63o3	2	same	963352	1	+
bassbac-35k5.f	groupII	82.14	140	16	1	293	423	558454	558315	6e-26	122	ok		bassbac-35k5	2	same	170797	-1	-
bassbac-3p18.f	groupII	86.02	93	13	0	493	585	569102	569010	9e-22	107	ok		bassbac-3p18	2	same	14250305	-1	-
bassbac-35k5.r	groupII	68.24	255	44	32	119	355	728877	729112	5e-25	118	ok		bassbac-35k5	2	same	170797	1	-
bassbac-101f21.f	groupII	86.36	66	7	1	1256	1319	747371	747436	5e-09	66	bad		bassbac-101f21	2	same	61472	1	+	Contig Start	bassbac-101f21.f
bassbac-144k24.f	groupII	77.08	48	11	0	202	249	758964	759011	0.041	42	ok		bassbac-144k24	2	same	914055	1	+
bassbac-140f12.r	groupII	75.94	532	83	8	698	1229	798336	798822	3e-67	261	ok		bassbac-140f12	2	same	10500	1	+	MAX	bassbac-140f12.r
bassbac-83b15.f	groupII	77.71	157	33	2	844	1000	800709	800863	4e-25	120	bad		bassbac-83b15	2	same	2574410	1	+
bassbac-140f12.f	groupII	71.09	294	76	3	479	767	808836	808547	6e-37	160	ok		bassbac-140f12	2	same	10500	-1	+	Contig End	bassbac-140f12.f
bassbac-101f21.r	groupII	71.09	294	76	3	479	767	808843	808554	6e-37	160	ok		bassbac-101f21	2	same	61472	-1	+		bassbac-101f21.r
bassbac-147e21.f	groupII	78.41	866	154	8	1	851	810349	811196	0	665	ok		bassbac-147e21	2	same	60429	1	+	Contig Start	bassbac-147e21.f
bassbac-147e21.r	groupII	83.23	155	17	4	260	413	870778	870632	7e-25	118	bad		bassbac-147e21	2	same	60429	-1	+	Contig End	bassbac-147e21.r
bassbac-94c24.r	groupII	91.24	251	22	0	4422	4672	919002	919252	2e-87	329	ok		bassbac-94c24	2	same	502927	1	-
bassbac-161n9.r	groupII	84.92	126	19	0	1454	1579	941778	941903	2e-31	141	ok		bassbac-161n9	2	same	546116	1	-
bassbac-57d5.r	groupII	91.11	1327	95	3	3600	4921	1001304	1002612	0	1648	ok		bassbac-57d5	2	same	179960	1	+	Contig Start	bassbac-57d5.r
bassbac-79b24.f	groupII	80.43	373	62	2	1	372	1026753	1027115	9e-84	315	bad		bassbac-79b24	2	same	197214	1	+
bassbac-21m13.r	groupII	78.09	639	105	10	595	1228	1057945	1058553	1e-116	424	ok		bassbac-21m13	2	same	180483	1	+
bassbac-156d17.r	groupII	74.07	752	155	8	1490	2239	1094547	1095260	1e-120	439	ok		bassbac-156d17	2	same	171125	1	+
bassbac-26g2.r	groupII	74.07	752	155	8	1490	2239	1095854	1096567	1e-120	439	ok		bassbac-26g2	2	same	171141	1	+
bassbac-79h9.f	groupII	84.42	751	95	7	2506	3244	1119012	1118272	0	698	bad		bassbac-79h9	2	same	13662361	-1	-
bassbac-180k2.f	groupII	86.49	1125	104	11	8148	9260	1129190	1130278	0	1098	bad		bassbac-180k2	2	same	150700	1	+
bassbac-57b4.r	groupII	86.49	1125	104	11	8148	9260	1133859	1134947	0	1098	bad		bassbac-57b4	2	same	143885	1	+
bassbac-107f23.f	groupII	86.49	1125	104	11	8148	9260	1135225	1136313	0	1098	bad		bassbac-107f23	2	same	145737	1	+
bassbac-69m19.r	groupII	68.85	122	35	1	216	337	1138426	1138544	9e-08	61	ok		bassbac-69m19	2	same	139112	1	+
bassbac-70b3.f	groupII	90.57	244	20	2	190	433	1150666	1150906	2e-77	294	ok		bassbac-70b3	2	same	169326	1	+
bassbac-23j21.r	groupII	82.29	367	43	20	1	352	1160117	1160476	2e-97	359	ok		bassbac-23j21	2	same	150345	1	+
bassbac-140p12.r	groupII	88.94	398	26	3	4920	5315	1168042	1168423	4e-119	434	bad		bassbac-140p12	2	same	176518	1	+
bassbac-145j17.f	groupII	88.94	398	26	3	4920	5315	1169500	1169881	4e-119	434	bad		bassbac-145j17	2	same	159233	1	+
bassbac-99f17.r	groupII	88.94	398	26	3	4920	5315	1169500	1169881	4e-119	434	bad		bassbac-99f17	2	same	190219	1	+	MAX	bassbac-99f17.r
bassbac-70g18.f	groupII	77.89	294	45	4	160	448	1181221	1181499	3e-48	198	ok		bassbac-70g18	2	same	164341	1	+
bassbac-57d5.f	groupII	77.89	294	45	4	160	448	1181264	1180986	3e-48	198	ok		bassbac-57d5	2	same	179960	-1	+		bassbac-57d5.f
bassbac-6m17.f	groupII	77.89	294	45	4	160	448	1181803	1182081	3e-48	198	ok		bassbac-6m17	2	same	141115	1	+
bassbac-82j4.r	groupII	77.89	294	45	4	160	448	1182360	1182638	3e-48	198	ok		bassbac-82j4	2	same	122875	1	+
bassbac-79b24.r	groupII	76.07	886	165	12	1355	2223	1223967	1223112	4e-156	556	ok		bassbac-79b24	2	same	197214	-1	+
bassbac-21m13.f	groupII	78.16	1479	226	24	7665	9121	1238428	1237025	0	911	bad		bassbac-21m13	2	same	180483	-1	+
bassbac-156d17.f	groupII	86.07	725	82	5	1866	2577	1265672	1264954	0	767	ok		bassbac-156d17	2	same	171125	-1	+
bassbac-37n22.f	groupII	86.07	725	82	5	1866	2577	1265685	1266403	0	767	ok		bassbac-37n22	2	same	120465	1	+
bassbac-143o10.f	groupII	86.07	725	82	5	1866	2577	1266277	1266995	0	767	ok		bassbac-143o10	2	same	28044	1	+
bassbac-26g2.f	groupII	86.07	725	82	5	1866	2577	1266995	1266277	0	767	ok		bassbac-26g2	2	same	171141	-1	+
bassbac-69m19.f	groupII	67.36	1054	275	20	165	1191	1277538	1276527	1e-151	542	ok		bassbac-69m19	2	same	139112	-1	+
bassbac-57b4.f	groupII	67.36	1054	275	20	165	1191	1277744	1276733	1e-151	542	ok		bassbac-57b4	2	same	143885	-1	+
bassbac-180k2.r	groupII	67.36	1054	275	20	165	1191	1279890	1278879	1e-151	542	ok		bassbac-180k2	2	same	150700	-1	+
bassbac-107f23.r	groupII	67.36	1054	275	20	165	1191	1280962	1279951	1e-151	542	ok		bassbac-107f23	2	same	145737	-1	+
bassbac-143o10.r	groupII	81.13	1447	200	15	1184	2608	1294321	1292926	0	1204	ok		bassbac-143o10	2	same	28044	-1	+
bassbac-82j4.f	groupII	76.98	126	26	1	705	830	1305235	1305113	5e-18	96	ok		bassbac-82j4	2	same	122875	-1	+
bassbac-23j21.f	groupII	88.89	81	8	1	657	737	1310462	1310383	6e-17	91	ok		bassbac-23j21	2	same	150345	-1	+
bassbac-70b3.r	groupII	71.54	376	83	3	1	375	1319992	1319640	2e-46	191	ok		bassbac-70b3	2	same	169326	-1	+
bassbac-90k15.f	groupII	96.12	335	10	2	20	352	1322787	1323120	4e-131	470	ok		bassbac-90k15	2	same	138763	1	+
bassbac-6m17.r	groupII	96.12	335	10	2	20	352	1322918	1322585	4e-131	470	ok		bassbac-6m17	2	same	141115	-1	+
bassbac-145j17.r	groupII	89.77	264	27	0	5	268	1328733	1328470	9e-90	334	ok		bassbac-145j17	2	same	159233	-1	+
bassbac-140p12.f	groupII	88.87	1330	139	3	1799	3122	1344560	1343234	0	1602	ok		bassbac-140p12	2	same	176518	-1	+
bassbac-70g18.r	groupII	88.87	1330	139	3	1799	3122	1345562	1344236	0	1602	ok		bassbac-70g18	2	same	164341	-1	+
bassbac-135c20.r	groupII	95.36	280	10	1	930	1209	1354043	1354319	2e-106	391	ok		bassbac-135c20	2	same	132642	1	+	MAX	bassbac-135c20.r
bassbac-99f17.f	groupII	88.24	340	31	2	307	644	1359719	1359387	8e-105	383	ok		bassbac-99f17	2	same	190219	-1	+		bassbac-99f17.f
bassbac-166a22.r	groupII	74.04	1691	337	20	9	1673	1362193	1363807	0	955	ok		bassbac-166a22	2	same	141419	1	+
bassbac-180d9.r	groupII	80.19	949	140	11	579	1516	1363111	1364022	0	738	ok		bassbac-180d9	2	same	142496	1	+
bassbac-37n22.r	groupII	86.53	1017	111	6	1	1014	1386150	1385157	0	1090	bad		bassbac-37n22	2	same	120465	-1	+
bassbac-177m8.r	groupII	71.61	634	112	54	1	582	1449672	1450289	2e-104	381	ok		bassbac-177m8	2	same	20443764	1	+
bassbac-178j23.f	groupII	91.45	421	34	2	3142	3560	1450327	1450747	3e-149	534	ok		bassbac-178j23	2	same	53281	1	+
bassbac-90k15.r	groupII	82.63	518	86	1	1847	2364	1461550	1461037	2e-137	494	ok		bassbac-90k15	2	same	138763	-1	+
bassbac-121d7.f	groupII	81.02	353	52	6	53	392	1476905	1477255	3e-72	277	ok		bassbac-121d7	2	same	137223	1	+	MAX	bassbac-121d7.f
bassbac-135c20.f	groupII	87.7	496	41	6	443	918	1486685	1486190	6e-144	515	ok		bassbac-135c20	2	same	132642	-1	+		bassbac-135c20.f
bassbac-178j23.r	groupII	76.81	871	148	13	142	997	1503608	1502777	5e-152	542	ok		bassbac-178j23	2	same	53281	-1	+
bassbac-166a22.f	groupII	76.81	871	148	13	142	997	1503612	1502781	5e-152	542	ok		bassbac-166a22	2	same	141419	-1	+
bassbac-180d9.f	groupII	93.38	287	19	0	831	1117	1505607	1505321	5e-108	396	ok		bassbac-180d9	2	same	142496	-1	+
bassbac-99i22.f	groupII	74.74	966	201	19	109	1045	1513403	1514354	3e-149	532	ok		bassbac-99i22	2	same	168095	1	-
bassbac-63o3.r	groupII	73.62	436	108	2	612	1040	1519580	1519145	9e-80	301	ok		bassbac-63o3	2	same	963352	-1	+
bassbac-151m17.f	groupII	73.75	541	138	4	408	947	1519815	1520352	8e-101	370	bad		bassbac-151m17	2	same	2316039	1	+
bassbac-28o11.f	groupII	81.74	1002	149	8	5	985	1540167	1541155	0	893	ok		bassbac-28o11	2	same	148597	1	+
bassbac-132h12.r	groupII	88.65	185	14	5	219	399	1577081	1577262	3e-56	221	ok		bassbac-132h12	2	same	145061	1	+
bassbac-116i17.f	groupII	83.36	1809	222	25	374	2136	1591608	1593383	0	1523	ok		bassbac-116i17	2	same	137963	1	+	MAX	bassbac-116i17.f
bassbac-169m16.r	groupII	65.22	92	32	0	1542	1633	1594248	1594339	0.012	46	ok		bassbac-169m16	2	same	16508155	1	+
bassbac-21k3.f	groupII	84.75	1003	114	9	189	1180	1600202	1601176	0	957	ok		bassbac-21k3	2	same	117326	1	+
bassbac-121d7.r	groupII	90.21	388	21	2	329	716	1614128	1613758	5e-125	453	ok		bassbac-121d7	2	same	137223	-1	+		bassbac-121d7.r
bassbac-57g18.r	groupII	71.04	221	49	6	1602	1807	1631368	1631588	4e-12	77	ok		bassbac-57g18	2	same	138323	1	+
bassbac-81o2.f	groupII	74.58	59	15	0	248	306	1672390	1672332	0.001	47	bad		bassbac-81o2	2	same	17032983	-1	-
bassbac-144k24.r	groupII	75.27	93	23	0	1018	1110	1673019	1672927	9e-12	76	bad		bassbac-144k24	2	same	914055	-1	+
bassbac-99i22.r	groupII	85.54	83	12	0	763	845	1681416	1681498	3e-17	95	bad		bassbac-99i22	2	same	168095	1	-
bassbac-163k5.r	groupII	85.54	83	12	0	763	845	1682520	1682438	3e-17	95	bad		bassbac-163k5	2	same	135399	-1	-
bassbac-28o11.r	groupII	91.28	172	11	3	341	509	1688764	1688594	3e-48	196	ok		bassbac-28o11	2	same	148597	-1	+
bassbac-73a18.f	groupII	91.38	557	36	5	1456	2005	1689478	1690029	0	665	ok		bassbac-73a18	2	same	164640	1	+
bassbac-176d21.f	groupII	77.58	553	87	10	353	868	1697609	1698161	4e-93	347	ok		bassbac-176d21	2	same	153094	1	+
bassbac-21k3.r	groupII	86.17	405	51	3	2270	2671	1717528	1717126	1e-109	402	ok		bassbac-21k3	2	same	117326	-1	+
bassbac-83c17.f	groupII	86.17	405	51	3	2270	2671	1717663	1718065	1e-109	402	ok		bassbac-83c17	2	same	153240	1	+	MAX	bassbac-83c17.f
bassbac-132h12.f	groupII	81.15	557	80	9	1934	2476	1722142	1721597	2e-118	431	ok		bassbac-132h12	2	same	145061	-1	+
bassbac-130k23.f	groupII	81.15	557	80	9	1934	2476	1722192	1722737	2e-118	431	ok		bassbac-130k23	2	same	138937	1	+
bassbac-116i17.r	groupII	75.2	621	119	7	2262	2862	1729571	1728966	6e-105	386	ok		bassbac-116i17	2	same	137963	-1	+		bassbac-116i17.r
bassbac-113h3.r	groupII	75.2	621	119	7	2262	2862	1729689	1730294	6e-105	386	ok		bassbac-113h3	2	same	131412	1	+
bassbac-146o18.f	groupII	76.14	394	50	35	107	475	1730311	1730685	1e-77	293	ok		bassbac-146o18	2	same	132673	1	+
bassbac-44k23.r	groupII	74.14	174	33	11	1	171	1730864	1731028	6e-27	125	ok		bassbac-44k23	2	same	131393	1	+
bassbac-14c17.f	groupII	70.64	688	196	2	38	720	1745917	1746603	4e-117	424	bad		bassbac-14c17	2	same	1818061	1	+
bassbac-57g18.f	groupII	75.78	2077	388	30	267	2300	1769691	1767687	0	1258	ok		bassbac-57g18	2	same	138323	-1	+
bassbac-23f5.f	groupII	68.25	337	53	41	487	794	1778236	1778547	2e-35	153	ok		bassbac-23f5	2	same	133828	1	+
bassbac-163k5.f	groupII	80.84	428	65	4	955	1379	1817837	1817424	3e-86	323	ok		bassbac-163k5	2	same	135399	-1	-
bassbac-176d21.r	groupII	74.45	681	140	4	1487	2134	1850703	1850024	9e-118	429	ok		bassbac-176d21	2	same	153094	-1	+
bassbac-73a18.r	groupII	70.55	472	131	6	1476	1944	1854118	1853652	4e-60	237	ok		bassbac-73a18	2	same	164640	-1	+
bassbac-113h3.f	groupII	96.7	182	6	0	1314	1495	1861101	1860920	4e-70	271	bad		bassbac-113h3	2	same	131412	-1	+
bassbac-130k23.r	groupII	96.7	182	6	0	1314	1495	1861129	1860948	4e-70	271	bad		bassbac-130k23	2	same	138937	-1	+
bassbac-44k23.f	groupII	74.62	130	31	2	376	504	1862257	1862129	1e-14	84	bad		bassbac-44k23	2	same	131393	-1	+
bassbac-61c18.f	groupII	78.58	607	97	8	1051	1647	1862561	1863144	2e-123	446	ok		bassbac-61c18	2	same	116507	1	+	MAX	bassbac-61c18.f
bassbac-146o18.r	groupII	77.36	53	12	0	449	501	1862984	1862932	0.001	47	bad		bassbac-146o18	2	same	132673	-1	+
bassbac-83c17.r	groupII	76.35	406	83	4	2	404	1870903	1870508	2e-63	247	ok		bassbac-83c17	2	same	153240	-1	+		bassbac-83c17.r
bassbac-64h2.r	groupII	87.05	610	53	6	71	655	1875098	1875706	7e-169	597	ok		bassbac-64h2	2	same	104311	1	+
bassbac-14m3.r	groupII	84.52	336	42	2	1486	1817	1882150	1882479	7e-90	336	bad		bassbac-14m3	2	same	130411	1	+
bassbac-23f5.r	groupII	66.67	219	64	4	335	552	1912064	1911854	1e-10	71	ok		bassbac-23f5	2	same	133828	-1	+
bassbac-139l9.r	groupII	71.09	588	124	10	44	613	1925599	1926158	1e-61	242	ok		bassbac-139l9	2	same	106697	1	+
bassbac-69g19.r	groupII	88.95	190	21	0	1795	1984	1945687	1945876	7e-60	236	ok		bassbac-69g19	2	same	109978	1	+
bassbac-71d17.f	groupII	77.27	374	47	7	1593	1943	1951849	1952207	3e-49	201	ok		bassbac-71d17	2	same	128398	1	+	MAX	bassbac-71d17.f
bassbac-127n18.r	groupII	77.27	374	47	7	1593	1943	1951959	1952317	3e-49	201	ok		bassbac-127n18	2	same	103247	1	+
bassbac-27n10.f	groupII	75.32	158	34	2	660	816	1964270	1964423	3e-20	104	ok		bassbac-27n10	2	same	90546	1	+
bassbac-61c18.r	groupII	88.33	60	7	0	181	240	1979068	1979009	1e-11	74	ok		bassbac-61c18	2	same	116507	-1	+		bassbac-61c18.r
bassbac-64h2.f	groupII	88.33	60	7	0	181	240	1979409	1979350	1e-11	74	ok		bassbac-64h2	2	same	104311	-1	+
bassbac-105h10.f	groupII	64.08	426	148	5	1139	1559	1980395	1980820	1e-34	152	ok		bassbac-105h10	2	same	133738	1	+
bassbac-35k6.f	groupII	83.08	331	53	2	2488	2818	2003129	2003456	3e-87	328	ok		bassbac-35k6	2	same	125625	1	+
bassbac-14m3.f	groupII	77.56	254	55	2	58	311	2012561	2012310	3e-50	204	ok		bassbac-14m3	2	same	130411	-1	+
bassbac-70g15.f	groupII	77.56	254	55	2	58	311	2013188	2013439	3e-50	204	ok		bassbac-70g15	2	same	108684	1	+
bassbac-156g6.r	groupII	72.98	507	116	6	388	885	2022073	2022567	2e-76	290	ok		bassbac-156g6	2	same	123753	1	+
bassbac-139l9.f	groupII	73.3	191	48	2	1702	1890	2032296	2032107	1e-25	122	ok		bassbac-139l9	2	same	106697	-1	+
bassbac-14l3.r	groupII	85.35	157	23	0	262	418	2036160	2036316	1e-42	177	ok		bassbac-14l3	2	same	108256	1	+
bassbac-27n10.r	groupII	71.56	633	136	8	332	950	2054816	2054214	4e-80	304	ok		bassbac-27n10	2	same	90546	-1	+
bassbac-127n18.f	groupII	71.56	633	136	8	332	950	2055206	2054604	4e-80	304	ok		bassbac-127n18	2	same	103247	-1	+
bassbac-69g19.f	groupII	71.56	633	136	8	332	950	2055665	2055063	4e-80	304	ok		bassbac-69g19	2	same	109978	-1	+
bassbac-76k24.r	groupII	78.55	359	74	2	3385	3740	2072608	2072966	1e-80	305	ok		bassbac-76k24	2	same	106717	1	+	MAX	bassbac-76k24.r
bassbac-71d17.r	groupII	72.76	591	81	44	168	731	2080247	2079710	3e-105	385	ok		bassbac-71d17	2	same	128398	-1	+		bassbac-71d17.r
bassbac-105h10.r	groupII	83.9	267	43	0	820	1086	2114133	2113867	1e-75	288	ok		bassbac-105h10	2	same	133738	-1	+
bassbac-70g15.r	groupII	90.96	166	12	3	43	207	2121872	2121709	1e-53	213	ok		bassbac-70g15	2	same	108684	-1	+
bassbac-35k6.r	groupII	80.33	361	57	6	170	520	2128754	2128398	9e-73	278	ok		bassbac-35k6	2	same	125625	-1	+
bassbac-14l3.f	groupII	82.14	168	28	1	1878	2045	2144416	2144251	3e-37	161	ok		bassbac-14l3	2	same	108256	-1	+
bassbac-156g6.f	groupII	82.14	168	28	1	1878	2045	2145826	2145661	3e-37	161	ok		bassbac-156g6	2	same	123753	-1	+
bassbac-86f3.f	groupII	79.41	68	14	0	866	933	2146016	2146083	2e-08	65	bad		bassbac-86f3	2	same	110733	1	+
bassbac-40h20.f	groupII	79.41	68	14	0	866	933	2146055	2146122	2e-08	65	bad		bassbac-40h20	2	same	98701	1	+
bassbac-88k15.f	groupII	68.92	740	204	8	1976	2695	2149623	2150356	8e-105	386	ok		bassbac-88k15	2	same	112832	1	+	MAX	bassbac-88k15.f
bassbac-60c19.r	groupII	81.25	128	12	9	734	853	2163556	2163679	5e-25	118	ok		bassbac-60c19	2	same	84324	1	+
bassbac-76k24.f	groupII	79.09	990	167	13	1019	1985	2179325	2178353	0	759	ok		bassbac-76k24	2	same	106717	-1	+		bassbac-76k24.f
bassbac-156n18.f	groupII	84.98	526	67	4	2028	2552	2179789	2180303	5e-149	534	ok		bassbac-156n18	2	same	128196	1	+
bassbac-139i13.f	groupII	70.4	733	139	15	1231	1948	2212855	2213524	2e-55	221	ok		bassbac-139i13	2	same	148703	1	+
bassbac-51b2.r	groupII	65.2	635	188	6	1787	2414	2220311	2220919	1e-56	226	ok		bassbac-51b2	2	same	108840	1	+
bassbac-40h20.r	groupII	77.23	101	20	1	1484	1584	2244756	2244659	8e-12	76	ok		bassbac-40h20	2	same	98701	-1	+
bassbac-60c19.f	groupII	71.01	138	32	3	31	166	2247880	2247749	2e-06	57	bad		bassbac-60c19	2	same	84324	-1	+
bassbac-53f16.f	groupII	82.45	319	53	2	1434	1751	2249990	2250306	1e-81	309	ok		bassbac-53f16	2	same	116088	1	+	MAX	bassbac-53f16.f
bassbac-86f3.r	groupII	82.76	116	20	0	1	116	2256749	2256634	6e-26	122	ok		bassbac-86f3	2	same	110733	-1	+
bassbac-88k15.r	groupII	83.59	451	35	23	160	589	2262455	2262023	4e-119	431	ok		bassbac-88k15	2	same	112832	-1	+		bassbac-88k15.r
bassbac-2c2.f	groupII	79.64	717	124	11	636	1341	2278279	2278984	3e-149	532	ok		bassbac-2c2	2	same	114471	1	+
bassbac-20j1.r	groupII	71.79	156	32	1	56	211	2287764	2287907	1e-13	82	ok		bassbac-20j1	2	same	104986	1	+
bassbac-65k20.r	groupII	75	68	17	0	1936	2003	2291611	2291544	2e-05	55	bad		bassbac-65k20	2	same	5748505	-1	-
bassbac-99g3.f	groupII	79.71	478	74	7	3161	3620	2303537	2304009	2e-96	359	ok		bassbac-99g3	2	same	116641	1	+	MAX	bassbac-99g3.f
bassbac-156n18.r	groupII	81.77	181	28	2	800	975	2307985	2307805	1e-36	160	ok		bassbac-156n18	2	same	128196	-1	+
bassbac-95g21.f	groupII	81.77	181	28	2	800	975	2308625	2308805	1e-36	160	ok		bassbac-95g21	2	same	111553	1	+
bassbac-51b2.f	groupII	78.95	494	73	6	4811	5290	2329151	2328675	5e-96	358	ok		bassbac-51b2	2	same	108840	-1	+
bassbac-139i13.r	groupII	82.72	81	14	0	73	153	2361558	2361478	9e-15	85	bad		bassbac-139i13	2	same	148703	-1	+
bassbac-53f16.r	groupII	69.44	324	52	32	55	365	2366078	2365789	2e-38	163	ok		bassbac-53f16	2	same	116088	-1	+		bassbac-53f16.r
bassbac-6p15.r	groupII	88.06	134	16	0	729	862	2387133	2387266	3e-38	163	ok		bassbac-6p15	2	same	127370	1	+
bassbac-20j1.f	groupII	65.23	394	118	5	10	399	2392750	2392372	4e-27	125	ok		bassbac-20j1	2	same	104986	-1	+
bassbac-2c2.r	groupII	67.87	333	88	5	16	344	2392750	2392433	1e-25	120	ok		bassbac-2c2	2	same	114471	-1	+
bassbac-90d24.f	groupII	77.91	86	17	1	411	496	2412261	2412344	4e-09	66	ok		bassbac-90d24	2	same	161966	1	+
bassbac-64p19.r	groupII	72.61	157	41	1	1546	1700	2416877	2417033	1e-19	103	ok		bassbac-64p19	2	same	149513	1	+
bassbac-9j7.f	groupII	72.41	116	29	1	1675	1790	2418862	2418974	3e-10	71	bad		bassbac-9j7	2	same	164333	1	+
bassbac-107j10.f	groupII	72.41	116	29	1	1675	1790	2418863	2418975	3e-10	71	bad		bassbac-107j10	2	same	135221	1	+
bassbac-170g24.r	groupII	72.67	150	41	0	391	540	2420030	2420179	4e-22	109	ok		bassbac-170g24	2	same	166547	1	+	MAX	bassbac-170g24.r
bassbac-95g21.r	groupII	72.67	150	41	0	391	540	2420178	2420029	4e-22	109	ok		bassbac-95g21	2	same	111553	-1	+
bassbac-99g3.r	groupII	72.67	150	41	0	391	540	2420178	2420029	4e-22	109	ok		bassbac-99g3	2	same	116641	-1	+		bassbac-99g3.r
bassbac-173f15.r	groupII	75.21	359	89	0	129	487	2431247	2431605	4e-76	288	ok		bassbac-173f15	2	same	149082	1	+
bassbac-98o7.f	groupII	75.21	359	89	0	125	483	2431247	2431605	4e-76	288	ok		bassbac-98o7	2	same	179067	1	+
bassbac-115k9.f	groupII	78.85	156	27	1	103	252	2433421	2433576	2e-27	126	ok		bassbac-115k9	2	same	161144	1	+
bassbac-14j15.r	groupII	86.4	125	17	0	934	1058	2477887	2478011	3e-32	145	bad		bassbac-14j15	2	same	123587	1	+
bassbac-50g22.r	groupII	76.84	95	17	2	1532	1626	2484777	2484866	2e-06	58	bad		bassbac-50g22	2	same	5557556	1	-
bassbac-6p15.f	groupII	74.53	161	37	2	43	203	2514503	2514347	1e-20	104	ok		bassbac-6p15	2	same	127370	-1	+
bassbac-22m14.r	groupII	78.1	242	34	6	37	274	2518277	2518503	7e-31	139	ok		bassbac-22m14	2	same	129205	1	+
bassbac-4f21.r	groupII	80.99	584	83	6	256	814	2526346	2526926	9e-135	483	ok		bassbac-4f21	2	same	121136	1	+
bassbac-129j9.f	groupII	87.61	807	83	7	3	806	2532669	2533461	0	881	ok		bassbac-129j9	2	same	41648	1	+
bassbac-171f18.f	groupII	72.15	158	42	2	33	189	2548150	2548306	9e-17	93	ok		bassbac-171f18	2	same	10420393	1	-
bassbac-139b18.f	groupII	79.61	2197	341	29	876	3028	2552505	2554638	0	1661	ok		bassbac-139b18	2	same	107019	1	+
bassbac-107j10.r	groupII	79.61	2197	341	29	876	3028	2554084	2551951	0	1661	ok		bassbac-107j10	2	same	135221	-1	+
bassbac-64p19.f	groupII	88.50	113	11	2	15	125	2566390	2566278	1e-25	120	ok		bassbac-64p19	2	same	149513	-1	+
bassbac-90d24.r	groupII	72.67	344	49	6	86	385	2574227	2573885	2e-25	122	ok		bassbac-90d24	2	same	161966	-1	+
bassbac-129j9.r	groupII	72.67	344	49	6	86	385	2574317	2573975	2e-25	122	ok		bassbac-129j9	2	same	41648	-1	+
bassbac-105l1.f	groupII	72.67	344	49	6	86	385	2574654	2574996	2e-25	122	ok		bassbac-105l1	2	same	134882	1	+	MAX	bassbac-105l1.f
bassbac-173f15.f	groupII	69.15	710	87	76	5	690	2580329	2579728	1e-84	316	ok		bassbac-173f15	2	same	149082	-1	+
bassbac-9j7.r	groupII	72.51	422	104	3	1450	1867	2583195	2582782	8e-70	269	ok		bassbac-9j7	2	same	164333	-1	+
bassbac-170g24.f	groupII	71.34	1113	206	15	3757	4826	2586577	2585535	5e-133	480	ok		bassbac-170g24	2	same	166547	-1	+		bassbac-170g24.f
bassbac-34i23.f	groupII	71.34	1113	206	15	3757	4826	2586622	2587664	5e-133	480	ok		bassbac-34i23	2	same	144776	1	+
bassbac-115k9.r	groupII	85.19	108	16	0	1451	1558	2594565	2594458	1e-25	122	ok		bassbac-115k9	2	same	161144	-1	+
bassbac-61n2.r	groupII	79.14	374	72	3	1723	2090	2601110	2601483	2e-80	304	ok		bassbac-61n2	2	same	146932	1	+
bassbac-14j15.f	groupII	80.62	356	44	24	1	338	2601474	2601126	1e-87	326	ok		bassbac-14j15	2	same	123587	-1	+
bassbac-98o7.r	groupII	74.07	135	16	10	1	132	2610314	2610196	5e-16	88	ok		bassbac-98o7	2	same	179067	-1	+
bassbac-168k14.f	groupII	77.71	462	81	5	754	1207	2618739	2619186	2e-86	323	ok		bassbac-168k14	2	same	128488	1	+
bassbac-58o23.f	groupII	87.37	491	53	2	2457	2938	2628473	2628963	1e-151	542	ok		bassbac-58o23	2	same	110679	1	+
bassbac-4f21.f	groupII	81.37	1025	148	10	443	1431	2647482	2646465	0	862	ok		bassbac-4f21	2	same	121136	-1	+
bassbac-22m14.f	groupII	81.37	1025	148	10	443	1431	2647482	2646465	0	862	ok		bassbac-22m14	2	same	129205	-1	+
bassbac-73b9.r	groupII	79.64	1046	165	15	1747	2774	2657492	2658507	0	776	ok		bassbac-73b9	2	same	120173	1	+
bassbac-35f3.r	groupII	79.64	1046	165	15	1747	2774	2658642	2659657	0	776	ok		bassbac-35f3	2	same	138181	1	+
bassbac-86l19.r	groupII	79.64	1046	165	15	1747	2774	2659229	2660244	0	776	ok		bassbac-86l19	2	same	129474	1	+
bassbac-139b18.r	groupII	79.64	1046	165	15	1747	2774	2659524	2658509	0	776	ok		bassbac-139b18	2	same	107019	-1	+
bassbac-95j19.r	groupII	79.32	266	40	2	19	283	2662482	2662733	9e-46	188	ok		bassbac-95j19	2	same	155900	1	+
bassbac-29p8.r	groupII	78.63	702	106	11	1904	2593	2671349	2672018	2e-133	481	ok		bassbac-29p8	2	same	153188	1	+	MAX	bassbac-29p8.r
bassbac-69k9.r	groupII	78.63	702	106	11	1904	2593	2672676	2673345	2e-133	481	ok		bassbac-69k9	2	same	113896	1	+
bassbac-89p2.f	groupII	81.9	536	83	8	1	533	2676946	2677470	1e-121	440	ok		bassbac-89p2	2	same	141390	1	+
bassbac-105l1.r	groupII	76.99	1095	203	10	104	1169	2709536	2708462	0	771	ok		bassbac-105l1	2	same	134882	-1	+		bassbac-105l1.r
bassbac-134e10.f	groupII	81.21	298	51	3	1330	1625	2715594	2715888	1e-68	264	ok		bassbac-134e10	2	same	135446	1	+
bassbac-34i23.r	groupII	87.58	2223	210	18	563	2752	2731398	2729209	0	2371	ok		bassbac-34i23	2	same	144776	-1	+
bassbac-58o23.r	groupII	75.95	420	76	4	377	795	2739152	2738757	5e-72	275	ok		bassbac-58o23	2	same	110679	-1	+
bassbac-168k14.r	groupII	83.49	424	53	2	2948	3371	2747227	2746821	3e-106	391	ok		bassbac-168k14	2	same	128488	-1	+
bassbac-61n2.f	groupII	83.49	424	53	2	2948	3371	2748042	2747636	3e-106	391	ok		bassbac-61n2	2	same	146932	-1	+
bassbac-130d3.f	groupII	74.77	868	184	11	115	976	2756392	2757230	7e-151	538	ok		bassbac-130d3	2	same	30177	1	+
bassbac-88g19.r	groupII	80.05	391	60	2	4286	4659	2767658	2768047	2e-87	329	ok		bassbac-88g19	2	same	128164	1	+
bassbac-73b9.f	groupII	81.05	607	97	6	492	1087	2777665	2777066	7e-143	511	ok		bassbac-73b9	2	same	120173	-1	+
bassbac-130d3.r	groupII	89.39	132	14	0	3	134	2786569	2786438	4e-39	166	ok		bassbac-130d3	2	same	30177	-1	+
bassbac-69k9.f	groupII	89.39	132	14	0	3	134	2786572	2786441	4e-39	166	ok		bassbac-69k9	2	same	113896	-1	+
bassbac-86l19.f	groupII	84.22	412	47	4	265	672	2788703	2788306	2e-105	388	ok		bassbac-86l19	2	same	129474	-1	+
bassbac-81d1.f	groupII	82.57	436	69	4	675	1107	2793132	2793563	5e-112	408	ok		bassbac-81d1	2	same	131537	1	+
bassbac-101m24.r	groupII	82.57	436	69	4	675	1107	2793132	2793563	5e-112	408	ok		bassbac-101m24	2	same	142660	1	+
bassbac-35f3.f	groupII	83.52	874	99	8	291	1156	2796823	2795987	0	752	ok		bassbac-35f3	2	same	138181	-1	+
bassbac-120f21.f	groupII	85.56	360	37	5	71	418	2810662	2811018	1e-92	343	ok		bassbac-120f21	2	same	149046	1	+	MAX	bassbac-120f21.f
bassbac-89p2.r	groupII	85.12	551	58	4	1503	2032	2818336	2817789	1e-152	545	ok		bassbac-89p2	2	same	141390	-1	+
bassbac-95j19.f	groupII	85.12	551	58	4	1503	2032	2818382	2817835	1e-152	545	ok		bassbac-95j19	2	same	155900	-1	+
bassbac-26j13.f	groupII	82.76	551	75	3	1	549	2818421	2818953	7e-140	500	ok		bassbac-26j13	2	same	107858	1	+
bassbac-29p8.f	groupII	78.14	366	70	4	789	1149	2824537	2824177	2e-73	280	ok		bassbac-29p8	2	same	153188	-1	+		bassbac-29p8.f
bassbac-74b22.r	groupII	80.08	1722	271	16	1243	2936	2845107	2846784	0	1402	ok		bassbac-74b22	2	same	107835	1	+
bassbac-134e10.r	groupII	73.84	971	193	16	1315	2278	2851040	2850124	3e-146	523	ok		bassbac-134e10	2	same	135446	-1	+
bassbac-51p17.f	groupII	82.48	565	79	7	868	1425	2877720	2878271	2e-137	494	ok		bassbac-51p17	2	same	3659	1	+
bassbac-89k15.f	groupII	82.48	565	79	7	868	1425	2877783	2878334	2e-137	494	ok		bassbac-89k15	2	same	3596	1	+
bassbac-89k15.r	groupII	80.78	307	55	3	260	563	2881379	2881074	5e-71	271	ok		bassbac-89k15	2	same	3596	-1	+
bassbac-51p17.r	groupII	80.78	307	55	3	260	563	2881379	2881074	5e-71	271	ok		bassbac-51p17	2	same	3659	-1	+
bassbac-88g19.f	groupII	78.21	179	34	1	1226	1404	2895822	2895649	7e-33	145	ok		bassbac-88g19	2	same	128164	-1	+
bassbac-145g3.r	groupII	78.21	179	34	1	1226	1404	2896480	2896653	7e-33	145	ok		bassbac-145g3	2	same	162354	1	+
bassbac-10f9.r	groupII	80.58	103	20	0	571	673	2908006	2908108	8e-20	101	ok		bassbac-10f9	2	same	147992	1	+
bassbac-173a11.f	groupII	80.92	456	69	6	844	1297	2921027	2921466	7e-98	362	ok		bassbac-173a11	2	same	51857	1	+
bassbac-81d1.r	groupII	80.34	295	49	4	108	400	2924669	2924382	6e-60	234	ok		bassbac-81d1	2	same	131537	-1	+
bassbac-26j13.r	groupII	78.01	614	106	7	564	1175	2926279	2925693	1e-122	445	ok		bassbac-26j13	2	same	107858	-1	+
bassbac-154p8.f	groupII	78.73	268	53	1	744	1007	2933813	2934080	1e-58	231	ok		bassbac-154p8	2	same	155789	1	+	MAX	bassbac-154p8.f
bassbac-101m24.f	groupII	70.68	532	129	6	974	1505	2935792	2935288	4e-67	259	ok		bassbac-101m24	2	same	142660	-1	+
bassbac-138n10.f	groupII	82.76	348	51	3	1198	1543	2938325	2938665	2e-86	324	ok		bassbac-138n10	2	same	141329	1	+
bassbac-42c10.f	groupII	82.5	863	123	6	2166	3014	2942118	2942966	0	798	ok		bassbac-42c10	2	same	133102	1	+
bassbac-74b22.f	groupII	76.51	613	95	7	1300	1908	2952942	2952375	2e-100	370	ok		bassbac-74b22	2	same	107835	-1	+
bassbac-120f21.r	groupII	77.49	382	70	4	653	1033	2959708	2959342	3e-72	277	ok		bassbac-120f21	2	same	149046	-1	+		bassbac-120f21.r
bassbac-63d13.r	groupII	73.39	1116	215	16	2202	3306	2972174	2973218	2e-168	597	ok		bassbac-63d13	2	same	132389	1	+
bassbac-173a11.r	groupII	73.39	1116	215	16	2202	3306	2972884	2971840	2e-168	597	ok		bassbac-173a11	2	same	51857	-1	+
bassbac-159f7.f	groupII	89.21	593	54	6	2651	3236	3007124	3007713	0	645	ok		bassbac-159f7	2	same	118300	1	+
bassbac-99m5.r	groupII	77.19	741	132	10	1	721	3011331	3012054	2e-138	497	ok		bassbac-99m5	2	same	124151	1	+	MAX	bassbac-99m5.r
bassbac-10f9.f	groupII	87.78	180	22	0	1531	1710	3055998	3055819	7e-54	217	ok		bassbac-10f9	2	same	147992	-1	+
bassbac-20h6.f	groupII	87.78	180	22	0	1531	1710	3056609	3056788	7e-54	217	ok		bassbac-20h6	2	same	2526969	1	-
bassbac-145g3.f	groupII	87.78	180	22	0	1531	1710	3058834	3058655	7e-54	217	ok		bassbac-145g3	2	same	162354	-1	+
bassbac-86h11.r	groupII	82.33	283	46	1	2085	2367	3074080	3074358	4e-72	277	ok		bassbac-86h11	2	same	2506128	1	-
bassbac-42c10.r	groupII	79.41	170	24	11	2	165	3075220	3075056	7e-35	150	ok		bassbac-42c10	2	same	133102	-1	+
bassbac-113k21.f	groupII	74.64	138	31	2	1275	1412	3078789	3078922	2e-14	85	bad		bassbac-113k21	2	same	4241695	1	-
bassbac-138n10.r	groupII	70.09	642	150	8	3301	3934	3079654	3079047	2e-89	336	ok		bassbac-138n10	2	same	141329	-1	+
bassbac-176j16.r	groupII	78.97	271	37	3	1	271	3089366	3089616	3e-49	201	bad		bassbac-176j16	2	same	2470248	1	-
bassbac-154p8.r	groupII	77.43	833	131	8	1515	2342	3089602	3088822	6e-161	572	ok		bassbac-154p8	2	same	155789	-1	+		bassbac-154p8.r
bassbac-63d13.f	groupII	75.54	278	54	7	1267	1540	3104563	3104296	2e-32	144	ok		bassbac-63d13	2	same	132389	-1	+
bassbac-132h21.f	groupII	81.19	319	59	1	955	1272	3109112	3109430	4e-88	329	ok		bassbac-132h21	2	same	2399677	1	-
bassbac-159f7.r	groupII	74.18	1003	201	13	911	1896	3125424	3124463	1e-145	523	ok		bassbac-159f7	2	same	118300	-1	+
bassbac-11j22.r	groupII	79.27	82	17	0	1057	1138	3130183	3130102	2e-12	77	bad		bassbac-11j22	2	same	18025286	-1	-
bassbac-145o21.r	groupII	79.27	82	17	0	1057	1138	3130230	3130149	2e-12	77	bad		bassbac-145o21	2	same	18025239	-1	-
bassbac-138n4.f	groupII	79.27	82	17	0	1057	1138	3130662	3130581	2e-12	77	bad		bassbac-138n4	2	same	18018680	-1	-
bassbac-99m5.f	groupII	78.37	208	30	3	1256	1462	3135482	3135289	2e-31	141	ok		bassbac-99m5	2	same	124151	-1	+	Contig End	bassbac-99m5.f
bassbac-105h8.f	groupII	78.37	208	30	3	1256	1462	3135957	3136150	2e-31	141	ok		bassbac-105h8	2	same	2354673	1	-
bassbac-50c18.f	groupII	80.5	477	81	4	2088	2552	3140354	3140830	1e-112	412	bad		bassbac-50c18	2	same	2368357	1	-
bassbac-5j7.f	groupII	79.85	268	32	3	2975	3242	3142063	3142308	1e-47	196	ok		bassbac-5j7	2	same	2374866	1	-
bassbac-157b18.f	groupII	78.22	799	125	14	1751	2533	3184313	3185078	1e-145	521	ok		bassbac-157b18	2	same	98756	1	+	Contig Start	bassbac-157b18.f
bassbac-130f12.f	groupII	85.24	752	85	6	2196	2937	3207497	3208232	0	738	ok		bassbac-130f12	2	same	76046	1	+	MAX	bassbac-130f12.f
bassbac-157b18.r	groupII	74.62	130	31	2	333	461	3283069	3282941	3e-12	76	ok		bassbac-157b18	2	same	98756	-1	+		bassbac-157b18.r
bassbac-130f12.r	groupII	84.54	97	12	1	1114	1207	3283543	3283447	2e-17	95	ok		bassbac-130f12	2	same	76046	-1	+	Contig End	bassbac-130f12.r
bassbac-73c19.r	groupII	84.54	97	12	1	1114	1207	3283750	3283846	2e-17	95	ok		bassbac-73c19	2	same	8391664	1	-
bassbac-78e4.r	groupII	84.54	97	12	1	1114	1207	3283750	3283846	2e-17	95	ok		bassbac-78e4	2	same	54237	1	+	Contig Start	bassbac-78e4.r
bassbac-78e4.f	groupII	75.64	312	58	5	1389	1700	3337987	3337694	4e-45	187	bad		bassbac-78e4	2	same	54237	-1	+	Contig End	bassbac-78e4.f
bassbac-98m1.r	groupII	69.25	374	64	43	12	362	3339918	3340263	5e-46	188	ok		bassbac-98m1	2	same	18254090	1	-
bassbac-83b15.r	groupII	83.11	148	17	2	18	164	3375119	3374979	9e-28	128	bad		bassbac-83b15	2	same	2574410	-1	+
bassbac-64o23.r	groupII	92.45	53	4	0	2449	2501	3510378	3510430	1e-10	72	bad		bassbac-64o23	2	same	172003	1	+	Contig Start	bassbac-64o23.r
bassbac-81a18.r	groupII	81.36	177	18	10	2	174	3542689	3542854	6e-39	164	ok		bassbac-81a18	2	same	165986	1	+	MAX	bassbac-81a18.r
bassbac-14c17.r	groupII	86.29	124	17	0	570	693	3563978	3563855	2e-32	144	ok		bassbac-14c17	2	same	1818061	-1	+
bassbac-160m8.r	groupII	88.52	122	14	0	1415	1536	3677230	3677351	5e-34	150	ok		bassbac-160m8	2	same	6009	1	+
bassbac-64o23.f	groupII	77.14	280	64	0	2247	2526	3682381	3682102	1e-61	242	ok		bassbac-64o23	2	same	172003	-1	+		bassbac-64o23.f
bassbac-160m8.f	groupII	83.1	213	36	0	909	1121	3683239	3683027	2e-56	225	ok		bassbac-160m8	2	same	6009	-1	+
bassbac-81a18.f	groupII	71.24	619	124	8	663	1264	3708675	3708094	6e-53	212	ok		bassbac-81a18	2	same	165986	-1	+	Contig End	bassbac-81a18.f
bassbac-151m17.r	groupII	70.85	247	58	4	528	768	3835854	3835616	2e-22	110	ok		bassbac-151m17	2	same	2316039	-1	+
bassbac-3c17.f	groupII	75.34	223	42	5	1727	1943	3872257	3872472	8e-25	120	ok		bassbac-3c17	2	same	111313	1	+	Contig Start	bassbac-3c17.f
bassbac-66m16.f	groupII	75.34	223	42	5	1727	1943	3874235	3874450	8e-25	120	ok		bassbac-66m16	2	same	127236	1	+
bassbac-162c24.r	groupII	79.49	117	22	1	843	957	3877359	3877243	8e-19	99	bad		bassbac-162c24	2	same	10340883	-1	-
bassbac-167p2.r	groupII	74.19	124	29	2	42	165	3885618	3885738	1e-11	76	bad		bassbac-167p2	2	same	87328	1	+
bassbac-87m12.f	groupII	86.73	113	14	1	115	226	3891057	3891169	2e-26	123	ok		bassbac-87m12	2	same	125088	1	+
bassbac-78o4.r	groupII	83.37	1275	159	17	1484	2723	3900944	3902200	0	1082	ok		bassbac-78o4	2	same	115191	1	+
bassbac-36f13.r	groupII	83.37	1275	159	17	1484	2723	3900944	3902200	0	1082	ok		bassbac-36f13	2	same	115538	1	+
bassbac-40d21.f	groupII	83.37	1275	159	17	1484	2723	3900944	3902200	0	1082	ok		bassbac-40d21	2	same	123188	1	+
bassbac-10i22.r	groupII	82.59	425	40	9	5	395	3920385	3920809	1e-83	315	ok		bassbac-10i22	2	same	116943	1	+
bassbac-99k5.r	groupII	77.57	1993	308	35	982	2903	3925065	3923141	0	1226	ok		bassbac-99k5	2	same	1726697	-1	-
bassbac-154k20.f	groupII	80.63	382	62	2	937	1318	3931625	3931994	2e-90	337	ok		bassbac-154k20	2	same	112699	1	+
bassbac-97e6.f	groupII	80.24	506	84	9	5094	5587	3946781	3946280	1e-105	389	ok		bassbac-97e6	2	same	1683474	-1	-
bassbac-103c2.f	groupII	80.24	506	84	9	5094	5587	3947073	3947574	1e-105	389	ok		bassbac-103c2	2	same	111302	1	+
bassbac-171g7.r	groupII	80.24	506	84	9	5094	5587	3947133	3947634	1e-105	389	ok		bassbac-171g7	2	same	45397	1	+
bassbac-167p2.f	groupII	78.47	641	110	10	2157	2792	3972946	3972329	2e-124	451	ok		bassbac-167p2	2	same	87328	-1	+
bassbac-102k9.f	groupII	78.47	641	110	10	2157	2792	3972948	3972331	2e-124	451	ok		bassbac-102k9	2	same	1645351	-1	-
bassbac-81j23.r	groupII	80	360	68	1	712	1067	3977742	3978101	7e-88	329	ok		bassbac-81j23	2	same	115416	1	+	MAX	bassbac-81j23.r
bassbac-3c17.r	groupII	74.87	569	110	10	384	944	3983570	3983027	1e-84	318	ok		bassbac-3c17	2	same	111313	-1	+		bassbac-3c17.r
bassbac-162i22.f	groupII	74.87	569	110	10	384	944	3983752	3983209	1e-84	318	ok		bassbac-162i22	2	same	1636365	-1	-
bassbac-36k23.f	groupII	77.49	391	84	4	821	1209	3984705	3985093	4e-80	304	ok		bassbac-36k23	2	same	108320	1	+
bassbac-171g7.f	groupII	74.8	127	28	2	2044	2167	3992530	3992405	1e-12	79	ok		bassbac-171g7	2	same	45397	-1	+
bassbac-102b11.r	groupII	72.59	518	78	45	128	589	3999930	4000439	1e-85	320	ok		bassbac-102b11	2	same	128472	1	+
bassbac-66m16.r	groupII	68.77	269	77	5	198	459	4001471	4001203	7e-23	110	ok		bassbac-66m16	2	same	127236	-1	+
bassbac-78o4.f	groupII	93.04	115	7	1	27	140	4016135	4016021	1e-33	148	ok		bassbac-78o4	2	same	115191	-1	+
bassbac-87m12.r	groupII	93.04	115	7	1	27	140	4016145	4016031	1e-33	148	ok		bassbac-87m12	2	same	125088	-1	+
bassbac-36f13.f	groupII	69.74	195	51	4	265	456	4016482	4016293	1e-10	71	ok		bassbac-36f13	2	same	115538	-1	+
bassbac-35b22.r	groupII	82.07	368	47	4	347	695	4020971	4021338	5e-79	301	ok2		bassbac-35b22	2	same	121018	1	+
bassbac-40d21.r	groupII	82.07	368	47	4	347	695	4024132	4023765	5e-79	301	ok2		bassbac-40d21	2	same	123188	-1	+
bassbac-10i22.f	groupII	80.22	268	43	5	1123	1388	4037328	4037069	5e-50	202	ok		bassbac-10i22	2	same	116943	-1	+
bassbac-154k20.r	groupII	70.85	1180	252	19	1722	2860	4044324	4043196	4e-133	480	ok		bassbac-154k20	2	same	112699	-1	+
bassbac-20b7.f	groupII	87.13	334	29	11	429	756	4056198	4056523	3e-103	378	ok		bassbac-20b7	2	same	120475	1	+
bassbac-103c2.r	groupII	82.14	280	39	4	2	270	4058375	4058096	2e-60	237	ok		bassbac-103c2	2	same	111302	-1	+
bassbac-9l5.r	groupII	75.23	642	119	10	2367	2993	4086278	4086894	3e-104	385	ok		bassbac-9l5	2	same	102333	1	+	MAX	bassbac-9l5.r
bassbac-36k23.r	groupII	84.65	202	23	5	497	690	4093025	4092824	8e-41	171	ok		bassbac-36k23	2	same	108320	-1	+
bassbac-81j23.f	groupII	84.65	202	23	5	497	690	4093158	4092957	8e-41	171	ok		bassbac-81j23	2	same	115416	-1	+		bassbac-81j23.f
bassbac-70n11.f	groupII	77.78	108	21	2	2676	2780	4093512	4093619	1e-11	76	ok		bassbac-70n11	2	same	114216	1	+
bassbac-28j2.r	groupII	78.17	394	71	5	1	389	4107591	4107974	2e-76	290	ok		bassbac-28j2	2	same	118232	1	+
bassbac-165e9.r	groupII	90.11	182	18	0	1282	1463	4109376	4109557	5e-59	232	ok		bassbac-165e9	2	same	61146	1	+
bassbac-145e21.f	groupII	68.81	109	33	1	877	984	4115398	4115290	4e-06	57	bad		bassbac-145e21	2	same	3932004	-1	-
bassbac-76j17.r	groupII	83.13	735	93	9	3859	4567	4119139	4119868	0	653	ok		bassbac-76j17	2	same	109052	1	+
bassbac-94h16.r	groupII	83.13	735	93	9	3859	4567	4119701	4120430	0	653	ok		bassbac-94h16	2	same	100443	1	+
bassbac-104g22.f	groupII	74.62	465	103	7	2208	2667	4122771	4123225	1e-71	275	bad		bassbac-104g22	2	same	108642	1	+
bassbac-102b11.f	groupII	73.4	312	58	3	8	318	4128402	4128115	8e-40	169	ok		bassbac-102b11	2	same	128472	-1	+
bassbac-35b22.f	groupII	79.48	502	77	7	1099	1576	4141989	4141490	2e-94	351	ok		bassbac-35b22	2	same	121018	-1	+
bassbac-67a16.r	groupII	78.64	103	21	1	2623	2724	4155549	4155651	3e-14	85	ok2		bassbac-67a16	2	same	98882	1	+
bassbac-165e9.f	groupII	78.91	403	77	3	2048	2442	4170522	4170120	5e-87	326	ok		bassbac-165e9	2	same	61146	-1	+
bassbac-20b7.r	groupII	65.16	640	196	6	1529	2164	4176673	4176057	2e-54	218	ok		bassbac-20b7	2	same	120475	-1	+
bassbac-140i21.f	groupII	65.16	640	196	6	1529	2164	4176961	4177577	2e-54	218	ok		bassbac-140i21	2	same	123037	1	+	MAX	bassbac-140i21.f
bassbac-10h19.f	groupII	65.16	640	196	6	1529	2164	4177052	4177668	2e-54	218	ok		bassbac-10h19	2	same	107648	1	+
bassbac-39g14.f	groupII	68.66	201	62	1	445	645	4177078	4177277	1e-22	110	bad		bassbac-39g14	2	same	5784206	1	-
bassbac-9l5.f	groupII	76.65	561	119	5	1592	2141	4188611	4188052	6e-114	416	ok		bassbac-9l5	2	same	102333	-1	+		bassbac-9l5.f
bassbac-138h15.r	groupII	76.65	561	119	5	1592	2141	4188801	4189360	6e-114	416	ok		bassbac-138h15	2	same	114492	1	+
bassbac-70n11.r	groupII	76.89	264	26	28	268	501	4207728	4207470	6e-49	198	ok		bassbac-70n11	2	same	114216	-1	+
bassbac-147h3.r	groupII	91.38	174	15	0	208	381	4208366	4208539	8e-58	229	ok		bassbac-147h3	2	same	100044	1	+
bassbac-74b7.r	groupII	82.75	255	44	0	541	795	4215399	4215653	2e-69	266	ok		bassbac-74b7	2	same	127736	1	+
bassbac-53a15.f	groupII	83.01	153	26	0	1516	1668	4216604	4216756	2e-37	161	ok		bassbac-53a15	2	same	120935	1	+
bassbac-74h17.f	groupII	83.39	283	41	5	1393	1672	4218152	4218431	1e-64	252	ok		bassbac-74h17	2	same	124998	1	+
bassbac-27j14.r	groupII	83.39	283	41	5	1393	1672	4218412	4218691	1e-64	252	ok		bassbac-27j14	2	same	116479	1	+
bassbac-94h16.f	groupII	83.39	283	41	5	1393	1672	4220144	4219865	1e-64	252	ok		bassbac-94h16	2	same	100443	-1	+
bassbac-28j2.f	groupII	79.69	64	10	1	296	359	4225823	4225763	0.0002	49	ok		bassbac-28j2	2	same	118232	-1	+
bassbac-56g1.f	groupII	81.86	590	85	13	1	572	4226075	4226660	5e-164	580	ok		bassbac-56g1	2	same	124584	1	+
bassbac-76j17.f	groupII	72.68	937	187	17	1	925	4228191	4227312	3e-113	413	ok		bassbac-76j17	2	same	109052	-1	+
bassbac-104g22.r	groupII	74.36	117	23	2	1248	1362	4231413	4231302	2e-08	65	bad		bassbac-104g22	2	same	108642	-1	+
bassbac-67a16.f	groupII	84.91	232	32	1	246	474	4254431	4254200	4e-62	245	ok		bassbac-67a16	2	same	98882	-1	+
bassbac-164l22.f	groupII	70.39	672	148	12	1678	2333	4281548	4282184	8e-67	259	ok		bassbac-164l22	2	same	114384	1	+	MAX	bassbac-164l22.f
bassbac-159l1.f	groupII	70.39	672	148	12	1678	2333	4282203	4282839	8e-67	259	ok		bassbac-159l1	2	same	112198	1	+
bassbac-10h19.r	groupII	76.05	380	55	6	1	376	4284700	4284353	5e-52	210	ok		bassbac-10h19	2	same	107648	-1	+
bassbac-154o19.r	groupII	76.05	380	55	6	1	376	4285067	4285414	5e-52	210	ok		bassbac-154o19	2	same	39173	1	+
bassbac-140i21.r	groupII	89.31	131	14	0	1838	1968	4299998	4299868	2e-38	164	bad		bassbac-140i21	2	same	123037	-1	+		bassbac-140i21.r
bassbac-138h15.f	groupII	71.38	269	64	4	1752	2014	4303293	4303032	2e-28	131	ok		bassbac-138h15	2	same	114492	-1	+
bassbac-147h3.f	groupII	89.72	107	11	0	1072	1178	4308410	4308304	1e-29	136	ok		bassbac-147h3	2	same	100044	-1	+
bassbac-154o19.f	groupII	69.01	484	112	10	1553	2025	4324240	4323784	2e-36	158	ok		bassbac-154o19	2	same	39173	-1	+
bassbac-27j14.f	groupII	78.43	626	87	5	3455	4032	4334891	4334266	5e-113	413	ok		bassbac-27j14	2	same	116479	-1	+
bassbac-53a15.r	groupII	86.84	228	30	0	3154	3381	4337539	4337312	5e-69	267	ok		bassbac-53a15	2	same	120935	-1	+
bassbac-76g3.r	groupII	86.84	228	30	0	3154	3381	4341644	4341871	5e-69	267	ok		bassbac-76g3	2	same	92900	1	+
bassbac-74b7.f	groupII	74.11	479	74	33	32	467	4343135	4342664	3e-88	328	ok		bassbac-74b7	2	same	127736	-1	+
bassbac-74h17.r	groupII	80.95	273	52	0	1453	1725	4343150	4342878	5e-70	269	ok		bassbac-74h17	2	same	124998	-1	+
bassbac-88c15.r	groupII	81.54	428	55	4	2662	3070	4344603	4345025	3e-98	364	ok		bassbac-88c15	2	same	105805	1	+
bassbac-56g1.r	groupII	90.21	194	18	1	99	292	4350659	4350467	2e-57	228	ok		bassbac-56g1	2	same	124584	-1	+
bassbac-69i24.f	groupII	80.58	103	20	0	178	280	4386609	4386711	1e-19	101	ok		bassbac-69i24	2	same	127739	1	+
bassbac-160l20.f	groupII	80.58	103	20	0	178	280	4386830	4386932	1e-19	101	ok		bassbac-160l20	2	same	118734	1	+
bassbac-164g18.r	groupII	81.61	658	90	11	4376	5030	4390346	4390975	3e-146	524	ok		bassbac-164g18	2	same	126782	1	+	MAX	bassbac-164g18.r
bassbac-159l1.r	groupII	81.61	658	90	11	4376	5030	4394401	4393772	3e-146	524	ok		bassbac-159l1	2	same	112198	-1	+
bassbac-10a2.r	groupII	81.61	658	90	11	4376	5030	4394619	4395248	3e-146	524	ok		bassbac-10a2	2	same	117213	1	+
bassbac-164l22.r	groupII	81.61	658	90	11	4376	5030	4395932	4395303	3e-146	524	ok		bassbac-164l22	2	same	114384	-1	+		bassbac-164l22.r
bassbac-128g18.f	groupII	81.61	658	90	11	4376	5030	4395962	4396591	3e-146	524	ok		bassbac-128g18	2	same	46915	1	+
bassbac-90b19.r	groupII	81.61	658	90	11	4376	5030	4395962	4396591	3e-146	524	ok		bassbac-90b19	2	same	109602	1	+
bassbac-178b9.f	groupII	83.55	231	37	1	124	354	4407234	4407463	4e-60	237	ok		bassbac-178b9	2	same	107114	1	+
bassbac-84n7.r	groupII	81.74	334	59	2	1	334	4410925	4411256	3e-84	318	ok		bassbac-84n7	2	same	107458	1	+
bassbac-162h1.f	groupII	81.74	334	59	2	1	334	4410933	4411264	3e-84	318	ok		bassbac-162h1	2	same	61387	1	+
bassbac-166m10.f	groupII	81.74	334	59	2	1	334	4410936	4411267	3e-84	318	ok		bassbac-166m10	2	same	103262	1	+
bassbac-178c10.f	groupII	81.74	334	59	2	1	334	4410936	4411267	3e-84	318	ok		bassbac-178c10	2	same	132565	1	+
bassbac-99k19.f	groupII	81.18	170	29	1	674	843	4434296	4434462	2e-36	156	ok		bassbac-99k19	2	same	127334	1	+
bassbac-5a12.f	groupII	81.18	170	29	1	674	843	4434356	4434522	2e-36	156	ok		bassbac-5a12	2	same	71191	1	+
bassbac-76g3.f	groupII	82.69	208	36	0	417	624	4434544	4434337	2e-54	217	ok		bassbac-76g3	2	same	92900	-1	+
bassbac-57d4.f	groupII	86.09	115	16	0	539	653	4435543	4435657	8e-29	133	ok2		bassbac-57d4	2	same	131702	1	+
bassbac-128g18.r	groupII	73.62	398	52	8	17	406	4442877	4442525	6e-35	152	ok		bassbac-128g18	2	same	46915	-1	+
bassbac-88c15.f	groupII	75.81	616	106	11	54	665	4450408	4449832	9e-95	350	ok		bassbac-88c15	2	same	105805	-1	+
bassbac-119j19.f	groupII	80.47	256	46	3	1061	1313	4456671	4456925	1e-54	218	ok		bassbac-119j19	2	same	124637	1	+
bassbac-13j17.f	groupII	80.47	256	46	3	1061	1313	4457716	4457970	1e-54	218	ok		bassbac-13j17	2	same	113261	1	+
bassbac-162h1.r	groupII	80.63	511	58	32	185	681	4472320	4471837	1e-129	465	ok		bassbac-162h1	2	same	61387	-1	+
bassbac-173o5.f	groupII	83.33	312	36	1	317	612	4473789	4474100	2e-78	297	ok		bassbac-173o5	2	same	133685	1	+
bassbac-14n20.r	groupII	68.87	485	130	7	537	1014	4485969	4486439	3e-45	187	ok		bassbac-14n20	2	same	107394	1	+
bassbac-5a12.r	groupII	83.26	705	77	6	8	672	4505547	4504844	9e-168	592	ok		bassbac-5a12	2	same	71191	-1	+
bassbac-90b19.f	groupII	83.26	705	77	6	8	672	4505564	4504861	9e-168	592	ok		bassbac-90b19	2	same	109602	-1	+
bassbac-160l20.r	groupII	83.26	705	77	6	8	672	4505564	4504861	9e-168	592	ok		bassbac-160l20	2	same	118734	-1	+
bassbac-10a2.f	groupII	75.28	271	37	20	58	305	4511832	4511569	1e-48	196	ok		bassbac-10a2	2	same	117213	-1	+
bassbac-166m10.r	groupII	84.52	84	13	0	1062	1145	4514198	4514115	7e-17	93	bad		bassbac-166m10	2	same	103262	-1	+
bassbac-178b9.r	groupII	75.65	115	27	1	423	537	4514348	4514235	4e-15	85	ok		bassbac-178b9	2	same	107114	-1	+
bassbac-69i24.r	groupII	75.65	115	27	1	423	537	4514348	4514235	4e-15	85	ok		bassbac-69i24	2	same	127739	-1	+
bassbac-180e1.f	groupII	73.45	290	60	5	2053	2335	4516765	4517044	6e-34	150	bad		bassbac-180e1	2	same	132420	1	+	MAX	bassbac-180e1.f
bassbac-164g18.f	groupII	73.45	290	60	5	2053	2335	4517128	4516849	6e-34	150	bad		bassbac-164g18	2	same	126782	-1	+		bassbac-164g18.f
bassbac-84n7.f	groupII	73.45	290	60	5	2053	2335	4518383	4518104	6e-34	150	bad		bassbac-84n7	2	same	107458	-1	+
bassbac-178c10.r	groupII	87.92	207	25	0	220	426	4543501	4543295	2e-64	250	ok		bassbac-178c10	2	same	132565	-1	+
bassbac-144m14.f	groupII	82.28	79	14	0	174	252	4552527	4552605	4e-14	82	ok		bassbac-144m14	2	same	128396	1	+
bassbac-99k19.r	groupII	72.81	217	53	2	246	456	4561630	4561414	2e-29	133	ok		bassbac-99k19	2	same	127334	-1	+
bassbac-130i13.f	groupII	79.84	382	51	4	698	1076	4563575	4563217	3e-74	283	ok		bassbac-130i13	2	same	2994527	-1	-
bassbac-57d4.r	groupII	80.19	848	153	4	454	1287	4567245	4566399	0	757	ok		bassbac-57d4	2	same	131702	-1	+
bassbac-13j17.r	groupII	84.42	154	21	3	881	1032	4570977	4570825	2e-31	141	ok		bassbac-13j17	2	same	113261	-1	+
bassbac-134o8.r	groupII	81.25	880	114	11	1497	2338	4575564	4576430	0	705	ok		bassbac-134o8	2	same	83411	1	+
bassbac-119j19.r	groupII	91.01	89	8	0	568	656	4581308	4581220	4e-24	117	ok		bassbac-119j19	2	same	124637	-1	+
bassbac-98a17.f	groupII	71.98	653	158	6	2336	2968	4591991	4592638	9e-100	369	ok		bassbac-98a17	2	same	36649	1	+
bassbac-66c2.r	groupII	71.98	653	158	6	2336	2968	4593306	4593953	9e-100	369	ok		bassbac-66c2	2	same	111573	1	+
bassbac-14n20.f	groupII	71.98	653	158	6	2336	2968	4593363	4592716	9e-100	369	ok		bassbac-14n20	2	same	107394	-1	+
bassbac-173o5.r	groupII	71.24	685	86	68	63	719	4607474	4606873	8e-103	377	ok		bassbac-173o5	2	same	133685	-1	+
bassbac-74d13.f	groupII	75.34	1022	150	18	730	1691	4614923	4615902	1e-125	454	ok		bassbac-74d13	2	same	127652	1	+	MAX	bassbac-74d13.f
bassbac-169i1.r	groupII	80.84	214	25	12	285	498	4615960	4616157	6e-49	198	ok		bassbac-169i1	2	same	105608	1	+
bassbac-98a17.r	groupII	88.96	616	65	1	3105	3720	4628640	4628028	0	749	ok		bassbac-98a17	2	same	36649	-1	+
bassbac-180e1.r	groupII	75.28	530	101	8	820	1336	4649185	4648673	1e-83	315	ok		bassbac-180e1	2	same	132420	-1	+		bassbac-180e1.r
bassbac-55j14.r	groupII	75.28	530	101	8	820	1336	4649499	4650011	1e-83	315	ok		bassbac-55j14	2	same	111992	1	+
bassbac-134o8.f	groupII	92.38	105	8	0	1	105	4658975	4658871	7e-32	142	ok		bassbac-134o8	2	same	83411	-1	+
bassbac-73h14.r	groupII	70.1	806	163	14	1083	1857	4663197	4663955	8e-73	280	ok		bassbac-73h14	2	same	101190	1	+
bassbac-144m14.r	groupII	76.79	56	13	0	272	327	4680923	4680868	0.0004	49	bad		bassbac-144m14	2	same	128396	-1	+
bassbac-13m5.r	groupII	69.46	894	210	13	3160	4000	4689477	4690360	2e-101	375	ok		bassbac-13m5	2	same	82459	1	+
bassbac-66c2.f	groupII	77.55	628	130	5	1607	2229	4704879	4704258	1e-136	492	ok		bassbac-66c2	2	same	111573	-1	+
bassbac-36m21.f	groupII	82.41	307	42	1	797	1091	4711013	4711319	5e-76	290	ok		bassbac-36m21	2	same	80714	1	+	MAX	bassbac-36m21.f
bassbac-87k1.f	groupII	82.41	307	42	1	797	1091	4711013	4711319	5e-76	290	ok		bassbac-87k1	2	same	80714	1	+
bassbac-169i1.f	groupII	87.05	193	16	8	423	610	4721568	4721380	1e-55	220	ok		bassbac-169i1	2	same	105608	-1	+
bassbac-74d13.r	groupII	73.63	383	86	6	479	854	4742575	4742201	2e-54	217	ok		bassbac-74d13	2	same	127652	-1	+		bassbac-74d13.r
bassbac-180i3.f	groupII	75.17	149	30	2	1236	1383	4746606	4746748	4e-17	93	ok		bassbac-180i3	2	same	117310	1	+
bassbac-94l11.f	groupII	75.17	149	30	2	1236	1383	4746606	4746748	4e-17	93	ok		bassbac-94l11	2	same	125991	1	+
bassbac-92e9.r	groupII	80.86	418	59	7	2105	2519	4760645	4761044	2e-85	321	ok		bassbac-92e9	2	same	111055	1	+
bassbac-55j14.f	groupII	80.86	418	59	7	2105	2519	4761491	4761092	2e-85	321	ok		bassbac-55j14	2	same	111992	-1	+
bassbac-164i23.f	groupII	80.86	418	59	7	2105	2519	4761931	4762330	2e-85	321	ok		bassbac-164i23	2	same	110665	1	+
bassbac-73h14.f	groupII	82.69	156	22	1	915	1070	4764387	4764237	8e-33	147	ok		bassbac-73h14	2	same	101190	-1	+
bassbac-179g21.f	groupII	82.69	156	22	1	915	1070	4764941	4765091	8e-33	147	ok		bassbac-179g21	2	same	123917	1	+
bassbac-172a23.f	groupII	78.92	408	85	1	2158	2564	4768801	4769208	7e-99	366	ok		bassbac-172a23	2	same	102899	1	+
bassbac-80k21.f	groupII	78.92	408	85	1	2158	2564	4768801	4769208	7e-99	366	ok		bassbac-80k21	2	same	132409	1	+	MAX	bassbac-80k21.f
bassbac-13m5.f	groupII	77.02	483	90	10	2380	2857	4771936	4771470	4e-78	297	ok		bassbac-13m5	2	same	82459	-1	+
bassbac-1c18.r	groupII	75.57	704	147	8	3126	3807	4778026	4778726	1e-129	469	ok		bassbac-1c18	2	same	110834	1	+
bassbac-36m21.r	groupII	73.51	336	65	5	27	350	4791727	4791404	2e-41	174	ok		bassbac-36m21	2	same	80714	-1	+		bassbac-36m21.r
bassbac-87k1.r	groupII	73.51	336	65	5	27	350	4791727	4791404	2e-41	174	ok		bassbac-87k1	2	same	80714	-1	+
bassbac-63f24.r	groupII	73.05	449	94	8	2870	3295	4829772	4830216	8e-56	223	ok		bassbac-63f24	2	same	101629	1	+
bassbac-63i8.r	groupII	82.35	136	24	0	607	742	4841619	4841754	1e-31	141	ok		bassbac-63i8	2	same	132804	1	+
bassbac-54i5.f	groupII	70.21	282	39	33	1	269	4846722	4846971	1e-33	145	ok		bassbac-54i5	2	same	2886496	1	-
bassbac-162e3.f	groupII	80.91	618	93	4	198	811	4850731	4851327	8e-152	540	ok		bassbac-162e3	2	same	125127	1	+
bassbac-172d7.r	groupII	69.33	525	114	5	69	583	4856845	4857332	5e-58	231	ok		bassbac-172d7	2	same	137831	1	+	MAX	bassbac-172d7.r
bassbac-180i3.r	groupII	73.07	349	54	31	304	630	4863916	4863586	5e-57	225	ok		bassbac-180i3	2	same	117310	-1	+
bassbac-172a23.r	groupII	79.29	169	35	0	1	169	4871700	4871532	5e-37	158	bad		bassbac-172a23	2	same	102899	-1	+
bassbac-92e9.f	groupII	79.29	169	35	0	1	169	4871700	4871532	5e-37	158	bad		bassbac-92e9	2	same	111055	-1	+
bassbac-164i23.r	groupII	76.8	1086	197	16	186	1244	4872596	4871539	0	708	ok		bassbac-164i23	2	same	110665	-1	+
bassbac-94l11.r	groupII	76.8	1086	197	16	186	1244	4872597	4871540	0	708	ok		bassbac-94l11	2	same	125991	-1	+
bassbac-104e8.r	groupII	64.53	702	147	89	73	734	4873300	4873939	9e-63	244	ok		bassbac-104e8	2	same	96095	1	+
bassbac-14k22.f	groupII	86.34	205	25	1	2345	2549	4874244	4874445	2e-56	225	ok		bassbac-14k22	2	same	95123	1	+
bassbac-165l7.r	groupII	76.8	1086	197	16	186	1244	4874698	4875755	0	708	ok		bassbac-165l7	2	same	99725	1	+
bassbac-64o6.f	groupII	68.73	630	164	8	1399	2014	4881479	4882089	6e-67	259	ok		bassbac-64o6	2	same	95775	1	+
bassbac-179g21.r	groupII	82.42	512	75	5	696	1205	4888858	4888360	3e-128	464	ok		bassbac-179g21	2	same	123917	-1	+
bassbac-1c18.f	groupII	82.42	512	75	5	696	1205	4888860	4888362	3e-128	464	ok		bassbac-1c18	2	same	110834	-1	+
bassbac-80k21.r	groupII	77.28	713	148	10	5972	6673	4901210	4900501	9e-144	516	ok		bassbac-80k21	2	same	132409	-1	+		bassbac-80k21.r
bassbac-97c12.r	groupII	79.53	674	115	8	1171	1838	4905163	4905819	5e-149	532	ok		bassbac-97c12	2	same	85899	1	+
bassbac-167m10.r	groupII	79.53	674	115	8	1171	1838	4905163	4905819	5e-149	532	ok		bassbac-167m10	2	same	112756	1	+
bassbac-79a10.r	groupII	79.37	223	36	2	227	447	4916751	4916965	9e-43	177	ok		bassbac-79a10	2	same	107217	1	+
bassbac-63f24.f	groupII	69.46	478	77	50	21	442	4931401	4930937	6e-62	240	ok		bassbac-63f24	2	same	101629	-1	+
bassbac-173f24.f	groupII	80.2	101	20	0	191	291	4933569	4933669	1e-18	98	ok		bassbac-173f24	2	same	110412	1	+
bassbac-22f22.f	groupII	77.98	504	104	3	973	1475	4944010	4944507	7e-113	413	ok		bassbac-22f22	2	same	79828	1	+
bassbac-14k22.r	groupII	72.13	549	132	7	86	626	4969367	4968832	1e-77	294	ok		bassbac-14k22	2	same	95123	-1	+
bassbac-104e8.f	groupII	72.13	549	132	7	86	626	4969395	4968860	1e-77	294	ok		bassbac-104e8	2	same	96095	-1	+
bassbac-165l7.f	groupII	74.35	577	110	8	814	1382	4974423	4973877	1e-85	323	bad		bassbac-165l7	2	same	99725	-1	+
bassbac-63i8.f	groupII	74.35	577	110	8	814	1382	4974423	4973877	1e-85	323	bad		bassbac-63i8	2	same	132804	-1	+
bassbac-162e3.r	groupII	74.35	577	110	8	814	1382	4975858	4975312	1e-85	323	bad		bassbac-162e3	2	same	125127	-1	+
bassbac-155o19.f	groupII	74.35	577	110	8	814	1382	4976006	4976552	1e-85	323	bad		bassbac-155o19	2	same	34468	1	+
bassbac-64o6.r	groupII	82.33	430	64	4	2573	2999	4977254	4976834	2e-106	391	bad		bassbac-64o6	2	same	95775	-1	+
bassbac-151m1.f	groupII	72.58	310	61	4	1397	1704	4990535	4990822	5e-35	153	ok		bassbac-151m1	2	same	27381	1	+
bassbac-97c12.f	groupII	72.58	310	61	4	1397	1704	4991062	4990775	5e-35	153	ok		bassbac-97c12	2	same	85899	-1	+
bassbac-107e10.r	groupII	72.58	310	61	4	1397	1704	4991342	4991629	5e-35	153	ok		bassbac-107e10	2	same	120528	1	+	MAX	bassbac-107e10.r
bassbac-172d7.f	groupII	81.12	286	54	0	63	348	4994676	4994391	6e-74	283	ok		bassbac-172d7	2	same	137831	-1	+		bassbac-172d7.f
bassbac-118b10.f	groupII	81.12	286	54	0	63	348	4997366	4997081	6e-74	283	ok		bassbac-118b10	2	same	3045581	-1	-
bassbac-155o19.r	groupII	83.03	218	34	1	1121	1335	5010474	5010257	4e-54	217	ok		bassbac-155o19	2	same	34468	-1	+
bassbac-151m1.r	groupII	79.38	257	47	2	1262	1512	5017916	5017660	1e-53	215	ok		bassbac-151m1	2	same	27381	-1	+
bassbac-167m10.f	groupII	79.38	257	47	2	1262	1512	5017919	5017663	1e-53	215	ok		bassbac-167m10	2	same	112756	-1	+
bassbac-22f22.r	groupII	83.25	209	28	3	1	206	5023838	5023634	4e-45	187	ok		bassbac-22f22	2	same	79828	-1	+
bassbac-79a10.f	groupII	83.25	209	28	3	1	206	5023968	5023764	4e-45	187	ok		bassbac-79a10	2	same	107217	-1	+
bassbac-13f23.f	groupII	80	215	42	1	1378	1591	5031033	5031247	4e-48	196	ok		bassbac-13f23	2	same	106833	1	+
bassbac-173f24.r	groupII	75.95	158	29	3	363	518	5043981	5043831	1e-17	93	ok		bassbac-173f24	2	same	110412	-1	+
bassbac-87b6.f	groupII	74.8	492	88	8	564	1041	5052029	5052498	1e-69	267	ok		bassbac-87b6	2	same	89034	1	+
bassbac-26g16.f	groupII	72.73	1001	245	8	70	1070	5056703	5057675	0	646	ok		bassbac-26g16	2	same	102325	1	+
bassbac-144g14.f	groupII	72.73	1001	245	8	70	1070	5057423	5058395	0	646	ok		bassbac-144g14	2	same	102593	1	+
bassbac-159j22.f	groupII	86.9	313	31	6	1643	1951	5070733	5071039	2e-80	304	ok		bassbac-159j22	2	same	93472	1	+
bassbac-172e21.f	groupII	74.67	75	19	0	305	379	5075748	5075822	2e-07	60	ok		bassbac-172e21	2	same	68064	1	+
bassbac-102l8.r	groupII	86.67	60	8	0	321	380	5082318	5082259	7e-11	71	bad		bassbac-102l8	2	same	7886139	-1	-
bassbac-107k4.r	groupII	85.51	69	10	0	199	267	5084469	5084537	3e-12	79	bad		bassbac-107k4	2	same	112712	1	+	MAX	bassbac-107k4.r
bassbac-152k15.f	groupII	89.55	201	21	0	1219	1419	5099895	5100095	3e-65	253	ok		bassbac-152k15	2	same	89569	1	+
bassbac-107e10.f	groupII	73.68	57	15	0	215	271	5111870	5111814	0.021	44	bad		bassbac-107e10	2	same	120528	-1	+		bassbac-107e10.f
bassbac-13f23.r	groupII	87.5	320	39	1	1591	1909	5137866	5137547	1e-100	372	ok		bassbac-13f23	2	same	106833	-1	+
bassbac-48p12.r	groupII	87.5	320	39	1	1591	1909	5138675	5138994	1e-100	372	ok		bassbac-48p12	2	same	105386	1	+
bassbac-87b6.r	groupII	81.67	311	39	3	1	296	5141063	5140756	9e-68	261	ok		bassbac-87b6	2	same	89034	-1	+
bassbac-172e21.r	groupII	91.74	472	39	0	962	1433	5143812	5143341	3e-177	626	ok		bassbac-172e21	2	same	68064	-1	+
bassbac-48f1.f	groupII	91.74	472	39	0	962	1433	5144064	5144535	3e-177	626	ok		bassbac-48f1	2	same	108952	1	+
bassbac-77e22.f	groupII	75.37	410	78	6	677	1081	5148090	5148481	2e-63	247	ok		bassbac-77e22	2	same	95976	1	+
bassbac-14o18.f	groupII	66.77	319	83	7	762	1073	5152511	5152813	6e-13	79	ok		bassbac-14o18	2	same	121729	1	+
bassbac-64i4.f	groupII	66.77	319	83	7	762	1073	5152511	5152813	6e-13	79	ok		bassbac-64i4	2	same	128880	1	+
bassbac-26g16.r	groupII	74.71	680	161	3	3057	3736	5159028	5158360	1e-131	475	ok		bassbac-26g16	2	same	102325	-1	+
bassbac-144g14.r	groupII	86.76	574	73	1	1854	2424	5160016	5159443	0	657	ok		bassbac-144g14	2	same	102593	-1	+
bassbac-85n13.f	groupII	84.28	897	110	9	2943	3816	5163932	5164820	0	846	ok		bassbac-85n13	2	same	121293	1	+
bassbac-159j22.r	groupII	84.28	897	110	9	2943	3816	5164205	5163317	0	846	ok		bassbac-159j22	2	same	93472	-1	+
bassbac-53o8.f	groupII	81.46	685	84	7	870	1529	5171920	5172586	1e-149	534	ok		bassbac-53o8	2	same	102325	1	+
bassbac-113c21.r	groupII	76.42	441	90	7	1650	2081	5182781	5183216	6e-77	293	ok		bassbac-113c21	2	same	98626	1	+
bassbac-51l16.r	groupII	92.08	265	20	1	3833	4096	5189393	5189129	2e-92	345	ok		bassbac-51l16	2	same	2853215	-1	-
bassbac-152k15.r	groupII	92.08	265	20	1	3833	4096	5189464	5189200	2e-92	345	ok		bassbac-152k15	2	same	89569	-1	+
bassbac-169i17.r	groupII	92.08	265	20	1	3833	4096	5189841	5190105	2e-92	345	ok		bassbac-169i17	2	same	116189	1	+	MAX	bassbac-169i17.r
bassbac-107k4.f	groupII	66.78	295	89	3	1215	1506	5197181	5196893	3e-25	120	ok		bassbac-107k4	2	same	112712	-1	+		bassbac-107k4.f
bassbac-49n1.f	groupII	83.26	215	36	0	934	1148	5212580	5212794	2e-57	228	ok		bassbac-49n1	2	same	129053	1	+
bassbac-119d22.f	groupII	77.04	257	49	3	539	786	5239579	5239834	1e-43	182	ok		bassbac-119d22	2	same	168391	1	+	MAX	bassbac-119d22.f
bassbac-48p12.f	groupII	87.16	257	29	3	79	334	5244061	5243808	2e-71	274	ok		bassbac-48p12	2	same	105386	-1	+
bassbac-77e22.r	groupII	87.16	257	29	3	79	334	5244066	5243813	2e-71	274	ok		bassbac-77e22	2	same	95976	-1	+
bassbac-55l3.r	groupII	73.26	389	88	3	88	469	5245728	5246107	5e-58	229	ok		bassbac-55l3	2	same	131468	1	+
bassbac-48f1.r	groupII	91.24	217	19	0	852	1068	5253016	5252800	1e-74	285	ok		bassbac-48f1	2	same	108952	-1	+
bassbac-81g9.f	groupII	76.12	67	16	0	190	256	5266693	5266627	2e-06	57	bad		bassbac-81g9	2	same	7229813	-1	-
bassbac-14o18.r	groupII	76.01	346	74	2	543	888	5274240	5273904	3e-66	256	bad		bassbac-14o18	2	same	121729	-1	+
bassbac-53o8.r	groupII	76.01	346	74	2	543	888	5274245	5273909	3e-66	256	bad		bassbac-53o8	2	same	102325	-1	+
bassbac-64i4.r	groupII	76.22	328	62	3	68	390	5281391	5281075	1e-56	225	ok		bassbac-64i4	2	same	128880	-1	+
bassbac-113c21.f	groupII	76.22	328	62	3	68	390	5281407	5281091	1e-56	225	ok		bassbac-113c21	2	same	98626	-1	+
bassbac-85n13.r	groupII	71.26	508	77	49	24	520	5285225	5284776	4e-76	288	ok		bassbac-85n13	2	same	121293	-1	+
bassbac-77c4.f	groupII	65.69	341	117	0	641	981	5302479	5302819	7e-41	172	ok		bassbac-77c4	2	same	105139	1	+
bassbac-169i17.f	groupII	74.14	58	15	0	280	337	5306030	5305973	0.005	46	ok		bassbac-169i17	2	same	116189	-1	+		bassbac-169i17.f
bassbac-79c16.f	groupII	80.49	123	19	3	2131	2249	5316249	5316370	2e-15	88	ok		bassbac-79c16	2	same	108998	1	+
bassbac-34k12.f	groupII	84.35	230	36	0	1023	1252	5327702	5327931	1e-64	252	ok		bassbac-34k12	2	same	112316	1	+
bassbac-130m15.r	groupII	89.09	165	18	0	254	418	5329763	5329927	1e-50	206	ok		bassbac-130m15	2	same	121921	1	+
bassbac-1e1.r	groupII	78.01	332	64	3	875	1204	5337280	5337604	2e-66	258	ok		bassbac-1e1	2	same	114332	1	+
bassbac-49n1.r	groupII	80.47	338	53	1	1530	1867	5341633	5341309	7e-79	299	ok		bassbac-49n1	2	same	129053	-1	+
bassbac-6f20.f	groupII	80.47	338	53	1	1530	1867	5342337	5342661	7e-79	299	ok		bassbac-6f20	2	same	109273	1	+
bassbac-101l11.f	groupII	73.14	953	176	20	78	989	5345157	5346070	5e-110	404	ok		bassbac-101l11	2	same	103920	1	+
bassbac-167p23.f	groupII	84.85	132	20	0	87	218	5361738	5361869	1e-33	147	ok		bassbac-167p23	2	same	107262	1	+
bassbac-171e10.f	groupII	84.85	132	20	0	87	218	5361738	5361869	1e-33	147	ok		bassbac-171e10	2	same	119002	1	+
bassbac-55l3.f	groupII	90.23	174	17	0	7	180	5377196	5377023	2e-56	223	ok		bassbac-55l3	2	same	131468	-1	+
bassbac-135f22.f	groupII	73.06	620	136	10	2125	2744	5377873	5378461	5e-97	359	ok		bassbac-135f22	2	same	102869	1	+
bassbac-95p6.r	groupII	73.06	620	136	10	2125	2744	5378242	5378830	5e-97	359	ok		bassbac-95p6	2	same	102579	1	+
bassbac-50f2.r	groupII	73.06	620	136	10	2125	2744	5378587	5379175	5e-97	359	ok		bassbac-50f2	2	same	90513	1	+
bassbac-176i15.f	groupII	76.86	523	102	6	2453	2960	5386139	5386657	1e-99	369	ok		bassbac-176i15	2	same	121460	1	+	MAX	bassbac-176i15.f
bassbac-76j16.f	groupII	74.85	485	97	9	750	1213	5391345	5391825	5e-71	272	ok		bassbac-76j16	2	same	111138	1	+
bassbac-119a16.f	groupII	76.35	334	71	4	471	800	5401860	5402189	2e-71	274	ok		bassbac-119a16	2	same	105739	1	+
bassbac-77c4.r	groupII	77.33	763	159	8	1244	1995	5407618	5406859	1e-160	572	ok		bassbac-77c4	2	same	105139	-1	+
bassbac-119d22.r	groupII	77.33	763	159	8	1244	1995	5407970	5407211	1e-160	572	ok		bassbac-119d22	2	same	168391	-1	+		bassbac-119d22.r
bassbac-81e9.f	groupII	76.67	1016	149	18	1	1006	5410787	5411724	2e-161	572	ok		bassbac-81e9	2	same	93992	1	+
bassbac-79c16.r	groupII	76.17	579	103	8	1551	2122	5425247	5424697	4e-85	320	ok		bassbac-79c16	2	same	108998	-1	+
bassbac-14f9.f	groupII	74.15	530	89	11	1634	2152	5426211	5426703	4e-62	244	ok		bassbac-14f9	2	same	114782	1	+
bassbac-34k12.r	groupII	88.46	52	6	0	226	277	5440018	5439967	2e-08	65	bad		bassbac-34k12	2	same	112316	-1	+
bassbac-101l11.r	groupII	71.94	360	93	4	8	364	5449077	5448723	8e-57	223	ok		bassbac-101l11	2	same	103920	-1	+
bassbac-6f20.r	groupII	75.59	422	95	4	499	915	5451610	5451192	9e-79	299	ok		bassbac-6f20	2	same	109273	-1	+
bassbac-1e1.f	groupII	75.59	422	95	4	499	915	5451612	5451194	9e-79	299	ok		bassbac-1e1	2	same	114332	-1	+
bassbac-130m15.f	groupII	75.59	422	95	4	499	915	5451684	5451266	9e-79	299	ok		bassbac-130m15	2	same	121921	-1	+
bassbac-5p21.f	groupII	75.59	422	95	4	499	915	5452078	5452496	9e-79	299	ok		bassbac-5p21	2	same	104092	1	+
bassbac-27j15.f	groupII	75.28	267	66	0	1539	1805	5459571	5459837	5e-63	247	ok		bassbac-27j15	2	same	93828	1	+
bassbac-63k12.f	groupII	75.28	267	66	0	1539	1805	5460338	5460604	5e-63	247	ok		bassbac-63k12	2	same	104530	1	+
bassbac-7j19.r	groupII	75.28	267	66	0	1539	1805	5460341	5460607	5e-63	247	ok		bassbac-7j19	2	same	98603	1	+
bassbac-167p23.r	groupII	80	100	19	1	1361	1459	5469000	5468901	4e-15	87	bad		bassbac-167p23	2	same	107262	-1	+
bassbac-50f2.f	groupII	80	100	19	1	1361	1459	5469100	5469001	4e-15	87	bad		bassbac-50f2	2	same	90513	-1	+
bassbac-137f5.r	groupII	80	100	19	1	1361	1459	5469163	5469262	4e-15	87	bad		bassbac-137f5	2	same	86993	1	+
bassbac-171e10.r	groupII	76.77	155	33	2	735	888	5480740	5480588	1e-22	112	ok		bassbac-171e10	2	same	119002	-1	+
bassbac-135f22.r	groupII	76.77	155	33	2	735	888	5480742	5480590	1e-22	112	ok		bassbac-135f22	2	same	102869	-1	+
bassbac-95p6.f	groupII	76.77	155	33	2	735	888	5480821	5480669	1e-22	112	ok		bassbac-95p6	2	same	102579	-1	+
bassbac-125m7.f	groupII	76.77	155	33	2	735	888	5481332	5481484	1e-22	112	ok		bassbac-125m7	2	same	74843	1	+
bassbac-86p18.r	groupII	71.6	507	128	9	636	1130	5484306	5484808	9e-80	304	ok		bassbac-86p18	2	same	98933	1	+	MAX	bassbac-86p18.r
bassbac-105h8.r	groupII	71.6	507	128	9	636	1130	5490128	5490630	9e-80	304	ok		bassbac-105h8	2	same	2354673	1	-
bassbac-76j16.r	groupII	72	175	48	1	3106	3280	5502483	5502310	6e-23	114	bad		bassbac-76j16	2	same	111138	-1	+
bassbac-81e9.r	groupII	80	125	23	1	952	1076	5504779	5504657	9e-22	109	ok2		bassbac-81e9	2	same	93992	-1	+
bassbac-119a16.r	groupII	79.62	368	72	2	3351	3717	5507599	5507234	1e-87	329	ok		bassbac-119a16	2	same	105739	-1	+
bassbac-176i15.r	groupII	79.62	368	72	2	3351	3717	5507599	5507234	1e-87	329	ok		bassbac-176i15	2	same	121460	-1	+		bassbac-176i15.r
bassbac-50c18.r	groupII	79.62	368	72	2	3351	3717	5508346	5508711	1e-87	329	ok		bassbac-50c18	2	same	2368357	1	-
bassbac-132h21.r	groupII	76.25	240	54	2	206	442	5508550	5508789	9e-44	180	ok		bassbac-132h21	2	same	2399677	1	-
bassbac-5j7.r	groupII	69.79	821	217	11	31	843	5516132	5516929	6e-105	385	ok		bassbac-5j7	2	same	2374866	1	-
bassbac-14f9.r	groupII	74.53	687	135	12	3	679	5540993	5540337	8e-102	377	ok		bassbac-14f9	2	same	114782	-1	+
bassbac-27j15.r	groupII	71.08	498	101	9	1414	1910	5553399	5552944	3e-47	194	ok		bassbac-27j15	2	same	93828	-1	+
bassbac-137f5.f	groupII	73.25	157	39	2	326	482	5556156	5556003	4e-18	96	bad		bassbac-137f5	2	same	86993	-1	+
bassbac-5p21.r	groupII	73.25	157	39	2	326	482	5556170	5556017	4e-18	96	bad		bassbac-5p21	2	same	104092	-1	+
bassbac-125m7.r	groupII	73.25	157	39	2	326	482	5556175	5556022	4e-18	96	bad		bassbac-125m7	2	same	74843	-1	+
bassbac-7j19.f	groupII	82.66	173	24	2	1097	1266	5558944	5558775	2e-35	155	ok		bassbac-7j19	2	same	98603	-1	+
bassbac-176j16.f	groupII	82.66	173	24	2	1097	1266	5559445	5559614	2e-35	155	ok		bassbac-176j16	2	same	2470248	1	-
bassbac-63k12.r	groupII	91.3	92	8	0	988	1079	5564868	5564777	2e-25	122	bad		bassbac-63k12	2	same	104530	-1	+
bassbac-86h11.f	groupII	74.17	240	38	4	359	598	5579993	5580208	1e-23	115	ok		bassbac-86h11	2	same	2506128	1	-
bassbac-20h6.r	groupII	75.56	806	131	11	308	1111	5582837	5583578	9e-128	462	ok		bassbac-20h6	2	same	2526969	1	-
bassbac-86p18.f	groupII	71.12	232	40	23	232	455	5583239	5583027	7e-30	134	ok		bassbac-86p18	2	same	98933	-1	+	Contig End	bassbac-86p18.f
bassbac-134d5.f	groupII	82.72	1013	139	4	1462	2450	5601351	5602351	0	957	ok		bassbac-134d5	2	same	19623	1	+	Contig Start	bassbac-134d5.f
bassbac-102k9.r	groupII	81.38	376	57	4	634	1005	5617682	5617316	8e-86	323	ok		bassbac-102k9	2	same	1645351	-1	-
bassbac-162i22.r	groupII	81.38	376	57	4	634	1005	5619574	5619208	8e-86	323	ok		bassbac-162i22	2	same	1636365	-1	-
bassbac-39o12.r	groupII	71.78	1010	199	14	161	1138	5620124	5621079	3e-120	437	ok		bassbac-39o12	2	same	12353398	1	-
bassbac-134d5.r	groupII	71.78	1010	199	14	161	1138	5620974	5620019	3e-120	437	ok		bassbac-134d5	2	same	19623	-1	+	Contig End	bassbac-134d5.r
bassbac-54i6.r	groupII	78.82	458	86	3	4269	4715	5629085	5629542	2e-102	378	ok		bassbac-54i6	2	same	12329056	1	-
bassbac-97e6.r	groupII	78.82	458	86	3	4269	4715	5629754	5629297	2e-102	378	ok		bassbac-97e6	2	same	1683474	-1	-
bassbac-178o21.f	groupII	78.26	345	55	4	5144	5485	5631478	5631805	2e-60	239	ok		bassbac-178o21	2	same	12312240	1	-
bassbac-74k6.f	groupII	78.26	345	55	4	5144	5485	5633779	5634106	2e-60	239	ok		bassbac-74k6	2	same	12311428	1	-
bassbac-152m1.f	groupII	78.26	345	55	4	5144	5485	5633809	5634136	2e-60	239	ok		bassbac-152m1	2	same	12326742	1	-
bassbac-167p20.f	groupII	78.26	345	55	4	5144	5485	5633847	5634174	2e-60	239	ok		bassbac-167p20	2	same	12293451	1	-
bassbac-27b20.r	groupII	78.26	345	55	4	5144	5485	5634316	5634643	2e-60	239	ok		bassbac-27b20	2	same	12320677	1	-
bassbac-161n22.r	groupII	75	212	44	4	296	499	5646603	5646813	5e-26	123	ok		bassbac-161n22	2	same	12281835	1	-
bassbac-3c7.f	groupII	75	212	44	4	296	499	5647061	5647271	5e-26	123	ok		bassbac-3c7	2	same	12265115	1	-
bassbac-156n1.f	groupII	75	212	44	4	296	499	5647061	5647271	5e-26	123	ok		bassbac-156n1	2	same	12273139	1	-
bassbac-99k5.f	groupII	91.64	287	22	2	117	402	5649838	5649553	5e-98	361	ok		bassbac-99k5	2	same	1726697	-1	-
bassbac-172p23.r	groupII	85.37	41	6	0	218	258	5679397	5679357	0.0006	47	ok		bassbac-172p23	2	same	5664441	-1	-
bassbac-96g15.f	groupII	78.62	683	103	9	1018	1695	5694151	5694795	7e-134	481	ok		bassbac-96g15	2	same	109140	1	+	Contig Start	bassbac-96g15.f
bassbac-63h12.f	groupII	79.08	239	45	3	2944	3180	5710176	5710411	7e-46	190	ok		bassbac-63h12	2	same	12388232	1	+
bassbac-94n9.r	groupII	76	75	18	0	745	819	5724728	5724802	9e-09	65	ok		bassbac-94n9	2	same	12380963	1	+
bassbac-35o20.r	groupII	76	75	18	0	745	819	5724839	5724913	9e-09	65	ok		bassbac-35o20	2	same	12380839	1	+
bassbac-11o11.f	groupII	89.45	199	21	0	129	327	5757784	5757982	3e-64	250	ok		bassbac-11o11	2	same	108407	1	+	MAX	bassbac-11o11.f
bassbac-22g15.f	groupII	84.88	615	81	4	1693	2300	5762054	5761445	2e-172	610	bad		bassbac-22g15	2	same	12310783	-1	-
bassbac-96g15.r	groupII	88.69	168	19	0	1	168	5803291	5803124	8e-52	207	ok		bassbac-96g15	2	same	109140	-1	+		bassbac-96g15.r
bassbac-137l7.f	groupII	85.51	69	10	0	244	312	5805643	5805575	6e-13	79	ok		bassbac-137l7	2	same	12219567	-1	-
bassbac-53h20.f	groupII	85.51	69	10	0	244	312	5806066	5806134	6e-13	79	ok		bassbac-53h20	2	same	81810	1	+
bassbac-13c1.r	groupII	79.69	320	52	3	196	504	5806859	5807176	3e-67	258	ok		bassbac-13c1	2	same	101732	1	+
bassbac-96p3.f	groupII	72.31	390	81	8	1077	1456	5814937	5815309	4e-40	171	ok		bassbac-96p3	2	same	83367	1	+
bassbac-155i16.r	groupII	85.89	241	33	1	955	1194	5820746	5820986	6e-69	266	ok		bassbac-155i16	2	same	106576	1	+
bassbac-134d6.r	groupII	82.17	129	13	8	49	172	5822627	5822750	3e-27	125	ok		bassbac-134d6	2	same	116892	1	+
bassbac-71m18.f	groupII	85.48	434	42	6	18	450	5824664	5825077	2e-112	408	ok		bassbac-71m18	2	same	119274	1	+	MAX	bassbac-71m18.f
bassbac-161c11.r	groupII	82.65	317	46	2	5626	5933	5835631	5835947	2e-78	299	ok		bassbac-161c11	2	same	106060	1	+
bassbac-40e21.r	groupII	78.41	565	95	5	2157	2721	5858016	5857479	3e-117	427	ok		bassbac-40e21	2	same	2183185	-1	-
bassbac-11o11.r	groupII	74.81	516	98	8	1275	1777	5866191	5865695	6e-77	293	ok		bassbac-11o11	2	same	108407	-1	+		bassbac-11o11.r
bassbac-82a21.f	groupII	82.95	176	30	0	754	929	5876936	5877111	5e-45	185	ok		bassbac-82a21	2	same	111658	1	+
bassbac-71k10.f	groupII	82.95	176	30	0	754	929	5877277	5877452	5e-45	185	ok		bassbac-71k10	2	same	111318	1	+
bassbac-147e11.r	groupII	82.01	189	34	0	642	830	5880667	5880855	1e-46	193	ok		bassbac-147e11	2	same	126187	1	+
bassbac-89p11.r	groupII	74.81	945	179	13	1666	2608	5880928	5881815	4e-146	523	ok		bassbac-89p11	2	same	125251	1	+	MAX	bassbac-89p11.r
bassbac-53h20.r	groupII	84.81	158	24	0	917	1074	5887876	5887719	1e-41	175	bad		bassbac-53h20	2	same	81810	-1	+
bassbac-96p3.r	groupII	66.78	286	79	5	846	1120	5898304	5898024	2e-15	88	ok2		bassbac-96p3	2	same	83367	-1	+
bassbac-13c1.f	groupII	81.03	58	11	0	180	237	5908591	5908534	9e-07	58	bad		bassbac-13c1	2	same	101732	-1	+
bassbac-171c12.r	groupII	81.03	58	11	0	180	237	5908654	5908711	9e-07	58	bad		bassbac-171c12	2	same	98200	1	+
bassbac-155i16.f	groupII	87.69	195	24	0	2585	2779	5927322	5927128	3e-59	234	ok		bassbac-155i16	2	same	106576	-1	+
bassbac-134d6.f	groupII	78.07	757	127	10	2307	3048	5939519	5938787	3e-148	530	ok		bassbac-134d6	2	same	116892	-1	+
bassbac-161c11.f	groupII	86.52	178	24	0	1280	1457	5941691	5941514	3e-51	207	ok		bassbac-161c11	2	same	106060	-1	+
bassbac-71m18.r	groupII	65.53	644	180	7	437	1065	5943938	5943322	6e-48	196	ok		bassbac-71m18	2	same	119274	-1	+		bassbac-71m18.r
bassbac-10f11.r	groupII	90.21	143	14	0	1344	1486	5968306	5968448	3e-44	183	ok		bassbac-10f11	2	same	144203	1	+
bassbac-173p21.f	groupII	90.21	143	14	0	1344	1486	5968311	5968453	3e-44	183	ok		bassbac-173p21	2	same	123299	1	+
bassbac-79l10.f	groupII	82.61	299	32	5	454	752	5978232	5978510	6e-59	231	ok		bassbac-79l10	2	same	101255	1	+
bassbac-36o13.f	groupII	82.61	299	32	5	454	752	5978289	5978567	6e-59	231	ok		bassbac-36o13	2	same	101025	1	+
bassbac-85m23.f	groupII	65.45	165	51	1	60	224	5983808	5983966	2e-08	65	bad		bassbac-85m23	2	same	107127	1	+
bassbac-82a21.r	groupII	85.3	347	46	2	1913	2254	5988594	5988248	3e-97	361	bad		bassbac-82a21	2	same	111658	-1	+
bassbac-71k10.r	groupII	85.3	347	46	2	1913	2254	5988595	5988249	3e-97	361	bad		bassbac-71k10	2	same	111318	-1	+
bassbac-84g10.r	groupII	85.3	347	46	2	1913	2254	5989323	5989669	3e-97	361	bad		bassbac-84g10	2	same	123186	1	+	MAX	bassbac-84g10.r
bassbac-89p11.f	groupII	71.97	396	89	6	806	1197	6006179	6005802	6e-49	199	ok		bassbac-89p11	2	same	125251	-1	+		bassbac-89p11.f
bassbac-171c12.f	groupII	71.97	396	89	6	806	1197	6006854	6006477	6e-49	199	ok		bassbac-171c12	2	same	98200	-1	+
bassbac-147e11.f	groupII	71.97	396	89	6	806	1197	6006854	6006477	6e-49	199	ok		bassbac-147e11	2	same	126187	-1	+
bassbac-165d10.f	groupII	59.41	579	203	6	885	1463	6007934	6008480	1e-28	131	ok		bassbac-165d10	2	same	117139	1	+
bassbac-69h24.f	groupII	81.42	409	67	2	14	421	6013371	6013771	2e-90	339	ok		bassbac-69h24	2	same	123695	1	+
bassbac-32l3.r	groupII	81.42	409	67	2	14	421	6018001	6018401	2e-90	339	ok		bassbac-32l3	2	same	88997	1	+
bassbac-143c12.f	groupII	86.63	202	27	0	119	320	6067802	6068003	4e-60	236	ok		bassbac-143c12	2	same	23828	1	+
bassbac-37j2.f	groupII	74.8	496	111	3	6772	7253	6070080	6070575	4e-92	345	ok		bassbac-37j2	2	same	113965	1	+
bassbac-44c14.r	groupII	74.8	496	111	3	6772	7253	6073113	6073608	4e-92	345	ok		bassbac-44c14	2	same	106777	1	+
bassbac-122b7.f	groupII	83.04	224	38	0	23	246	6079269	6079492	2e-60	236	ok		bassbac-122b7	2	same	104995	1	+
bassbac-36o13.r	groupII	83.04	224	38	0	23	246	6079314	6079091	2e-60	236	ok		bassbac-36o13	2	same	101025	-1	+
bassbac-79l10.r	groupII	83.04	224	38	0	23	246	6079487	6079264	2e-60	236	ok		bassbac-79l10	2	same	101255	-1	+
bassbac-85m23.r	groupII	90.71	226	21	0	1139	1364	6090935	6090710	7e-77	293	ok		bassbac-85m23	2	same	107127	-1	+
bassbac-173p21.r	groupII	90.71	226	21	0	1139	1364	6091610	6091385	7e-77	293	ok		bassbac-173p21	2	same	123299	-1	+
bassbac-143c12.r	groupII	90.71	226	21	0	1139	1364	6091630	6091405	7e-77	293	ok		bassbac-143c12	2	same	23828	-1	+
bassbac-90b18.f	groupII	61.51	252	89	3	408	654	6096757	6097005	5e-07	58	ok		bassbac-90b18	2	same	119667	1	+
bassbac-141l12.f	groupII	77.62	420	79	3	491	896	6098496	6098914	4e-82	309	ok		bassbac-141l12	2	same	38526	1	+
bassbac-177f24.f	groupII	77.62	420	79	3	491	896	6098496	6098914	4e-82	309	ok		bassbac-177f24	2	same	119971	1	+
bassbac-119e24.r	groupII	73.25	157	42	0	296	452	6105863	6106019	1e-24	117	ok2		bassbac-119e24	2	same	130919	1	+
bassbac-168g10.f	groupII	73.25	157	42	0	296	452	6105881	6106037	1e-24	117	ok2		bassbac-168g10	2	same	149126	1	+	MAX	bassbac-168g10.f
bassbac-49a23.f	groupII	73.25	157	42	0	296	452	6105928	6106084	1e-24	117	ok2		bassbac-49a23	2	same	120698	1	+
bassbac-32l3.f	groupII	74.73	277	69	1	956	1231	6106998	6106722	2e-51	209	bad		bassbac-32l3	2	same	88997	-1	+
bassbac-84g10.f	groupII	78.18	220	48	0	579	798	6112509	6112290	8e-49	198	bad		bassbac-84g10	2	same	123186	-1	+		bassbac-84g10.f
bassbac-10f11.f	groupII	78.18	220	48	0	579	798	6112509	6112290	8e-49	198	bad		bassbac-10f11	2	same	144203	-1	+
bassbac-165d10.r	groupII	84.72	373	51	2	2442	2813	6125073	6124706	7e-105	386	ok		bassbac-165d10	2	same	117139	-1	+
bassbac-39k10.r	groupII	84.94	405	61	0	1500	1904	6135926	6136330	4e-124	450	ok		bassbac-39k10	2	same	100856	1	+
bassbac-141l12.r	groupII	84.94	405	61	0	1500	1904	6137022	6136618	4e-124	450	ok		bassbac-141l12	2	same	38526	-1	+
bassbac-69h24.r	groupII	84.94	405	61	0	1500	1904	6137066	6136662	4e-124	450	ok		bassbac-69h24	2	same	123695	-1	+
bassbac-82n17.f	groupII	76.7	455	79	3	4445	4899	6139568	6139995	8e-85	320	ok		bassbac-82n17	2	same	101133	1	+
bassbac-44c14.f	groupII	78.75	80	17	0	1660	1739	6179890	6179811	3e-11	74	bad		bassbac-44c14	2	same	106777	-1	+
bassbac-37j2.r	groupII	78.09	178	35	1	2731	2908	6184045	6183872	2e-32	145	bad		bassbac-37j2	2	same	113965	-1	+
bassbac-122b7.r	groupII	78.09	178	35	1	2731	2908	6184264	6184091	2e-32	145	bad		bassbac-122b7	2	same	104995	-1	+
bassbac-63d10.r	groupII	75.75	400	84	4	706	1104	6192772	6193159	2e-71	275	ok		bassbac-63d10	2	same	114083	1	+
bassbac-82l17.r	groupII	75.75	400	84	4	706	1104	6193137	6193524	2e-71	275	ok		bassbac-82l17	2	same	135820	1	+
bassbac-69d9.r	groupII	73.44	546	128	4	1291	1823	6212768	6213309	9e-94	348	ok		bassbac-69d9	2	same	116189	1	+
bassbac-23l11.f	groupII	73.44	546	128	4	1291	1823	6213001	6213542	9e-94	348	ok		bassbac-23l11	2	same	116053	1	+
bassbac-102i3.f	groupII	75.88	651	126	11	1001	1639	6215717	6216348	7e-109	399	ok		bassbac-102i3	2	same	117786	1	+
bassbac-154c8.r	groupII	75.88	651	126	11	1001	1639	6215728	6216359	7e-109	399	ok		bassbac-154c8	2	same	103446	1	+
bassbac-90b18.r	groupII	75.88	651	126	11	1001	1639	6216424	6215793	7e-109	399	ok		bassbac-90b18	2	same	119667	-1	+
bassbac-72b24.f	groupII	75.88	651	126	11	1001	1639	6216530	6217161	7e-109	399	ok		bassbac-72b24	2	same	116914	1	+
bassbac-177f24.r	groupII	86.34	505	64	3	2065	2567	6218467	6217966	1e-154	551	ok		bassbac-177f24	2	same	119971	-1	+
bassbac-59a1.r	groupII	86.34	505	64	3	2065	2567	6218816	6219317	1e-154	551	ok		bassbac-59a1	2	same	111453	1	+
bassbac-83p14.r	groupII	86.34	505	64	3	2065	2567	6218947	6219448	1e-154	551	ok		bassbac-83p14	2	same	112075	1	+
bassbac-75p7.r	groupII	84.53	1280	166	13	3931	5196	6226051	6227312	0	1248	ok		bassbac-75p7	2	same	106320	1	+
bassbac-49a23.r	groupII	84.53	1280	166	13	3931	5196	6226626	6225365	0	1248	ok		bassbac-49a23	2	same	120698	-1	+
bassbac-39k10.f	groupII	85.93	455	56	7	1058	1506	6236782	6236330	2e-124	451	ok		bassbac-39k10	2	same	100856	-1	+
bassbac-119e24.f	groupII	85.93	455	56	7	1058	1506	6236782	6236330	2e-124	451	ok		bassbac-119e24	2	same	130919	-1	+
bassbac-82n17.r	groupII	83.77	567	87	3	1838	2404	6240701	6240140	4e-162	576	ok		bassbac-82n17	2	same	101133	-1	+
bassbac-29b6.r	groupII	79.91	1085	197	5	4008	5081	6254784	6255858	0	957	bad		bassbac-29b6	2	same	105193	1	+	MAX	bassbac-29b6.r
bassbac-168g10.r	groupII	79.91	1085	197	5	4008	5081	6255007	6253933	0	957	bad		bassbac-168g10	2	same	149126	-1	+		bassbac-168g10.r
bassbac-166d17.r	groupII	80	705	108	7	506	1192	6292697	6293386	1e-151	540	ok		bassbac-166d17	2	same	80090	1	+
bassbac-63d10.f	groupII	75.96	570	90	8	224	782	6306855	6306322	2e-84	316	ok		bassbac-63d10	2	same	114083	-1	+
bassbac-78n14.r	groupII	76.23	530	84	5	75	603	6306904	6307392	4e-75	285	ok		bassbac-78n14	2	same	136853	1	+
bassbac-154c8.f	groupII	82.89	713	95	6	1134	1829	6319174	6318472	9e-179	630	ok		bassbac-154c8	2	same	103446	-1	+
bassbac-69d9.f	groupII	91.58	202	17	0	166	367	6328957	6328756	1e-69	267	ok		bassbac-69d9	2	same	116189	-1	+
bassbac-82l17.f	groupII	91.58	202	17	0	166	367	6328957	6328756	1e-69	267	ok		bassbac-82l17	2	same	135820	-1	+
bassbac-23l11.r	groupII	79.12	340	65	2	3023	3362	6329054	6328721	8e-76	290	ok		bassbac-23l11	2	same	116053	-1	+
bassbac-104f24.r	groupII	79.12	340	65	2	3023	3362	6329562	6329895	8e-76	290	ok		bassbac-104f24	2	same	131648	1	+
bassbac-59a1.f	groupII	79.12	340	65	2	3023	3362	6330269	6329936	8e-76	290	ok		bassbac-59a1	2	same	111453	-1	+
bassbac-83p14.f	groupII	79.12	340	65	2	3023	3362	6331022	6330689	8e-76	290	ok		bassbac-83p14	2	same	112075	-1	+
bassbac-75p7.f	groupII	86.7	188	25	0	235	422	6332371	6332184	4e-55	220	ok		bassbac-75p7	2	same	106320	-1	+
bassbac-137j10.f	groupII	86.7	188	25	0	235	422	6332452	6332639	4e-55	220	ok		bassbac-137j10	2	same	131902	1	+	MAX	bassbac-137j10.f
bassbac-72b24.r	groupII	77.81	401	85	2	1618	2017	6333444	6333047	1e-88	332	ok		bassbac-72b24	2	same	116914	-1	+
bassbac-102i3.r	groupII	77.81	401	85	2	1618	2017	6333503	6333106	1e-88	332	ok		bassbac-102i3	2	same	117786	-1	+
bassbac-37d5.r	groupII	77.81	401	85	2	1618	2017	6335744	6336141	1e-88	332	ok		bassbac-37d5	2	same	117105	1	+
bassbac-29b6.f	groupII	71.87	974	206	9	637	1607	6359977	6359069	1e-129	467	ok		bassbac-29b6	2	same	105193	-1	+		bassbac-29b6.f
bassbac-166d17.f	groupII	78.07	3233	542	45	1610	4812	6372787	6369692	0	2168	bad		bassbac-166d17	2	same	80090	-1	+
bassbac-179k15.r	groupII	91.32	265	18	5	1	261	6399467	6399730	7e-93	343	ok		bassbac-179k15	2	same	7139	1	+
bassbac-65n16.f	groupII	76.88	333	46	3	1556	1858	6401713	6402044	1e-53	215	ok		bassbac-65n16	2	same	104123	1	+
bassbac-27j2.f	groupII	78.98	2303	347	28	284	2496	6404915	6407170	0	1630	ok		bassbac-27j2	2	same	109673	1	+
bassbac-179k15.f	groupII	78.98	2303	347	28	284	2496	6406606	6404351	0	1630	ok		bassbac-179k15	2	same	7139	-1	+
bassbac-70o3.f	groupII	67.62	105	34	0	418	522	6427749	6427645	3e-07	60	bad		bassbac-70o3	2	same	107319	-1	-
bassbac-5b4.r	groupII	82.19	1437	172	22	23	1424	6443078	6444465	0	1150	ok		bassbac-5b4	2	same	134416	1	+
bassbac-78n14.f	groupII	82.19	1437	172	22	23	1424	6443757	6442370	0	1150	ok		bassbac-78n14	2	same	136853	-1	+
bassbac-84k20.r	groupII	74.93	678	150	4	416	1088	6448527	6449189	2e-129	465	ok		bassbac-84k20	2	same	130933	1	+
bassbac-37d5.f	groupII	72.32	495	108	5	710	1195	6452849	6452375	2e-73	280	ok		bassbac-37d5	2	same	117105	-1	+
bassbac-152d20.f	groupII	73.04	1521	316	18	2	1512	6460499	6461935	0	821	ok		bassbac-152d20	2	same	120246	1	+	MAX	bassbac-152d20.f
bassbac-104f24.f	groupII	73.04	1521	316	18	2	1512	6461210	6459774	0	821	ok		bassbac-104f24	2	same	131648	-1	+
bassbac-137j10.r	groupII	87.69	130	15	1	316	444	6464354	6464225	1e-33	147	ok		bassbac-137j10	2	same	131902	-1	+		bassbac-137j10.r
bassbac-175e2.r	groupII	73.66	634	96	43	38	655	6471764	6472342	9e-116	420	ok		bassbac-175e2	2	same	106013	1	+
bassbac-175k16.f	groupII	92.14	140	11	0	809	948	6474083	6474222	1e-45	188	ok		bassbac-175k16	2	same	127089	1	+
bassbac-76p4.f	groupII	75.82	1001	220	8	2073	3063	6486498	6487486	0	727	ok		bassbac-76p4	2	same	106111	1	+
bassbac-65n16.r	groupII	72.33	206	56	1	218	422	6505836	6505631	9e-31	137	ok		bassbac-65n16	2	same	104123	-1	+
bassbac-27j2.r	groupII	77.74	328	43	22	3	317	6514588	6514278	6e-70	267	ok		bassbac-27j2	2	same	109673	-1	+
bassbac-70o3.r	groupII	71.43	84	24	0	407	490	6534881	6534964	5e-07	58	bad		bassbac-70o3	2	same	107319	1	-
bassbac-34h12.r	groupII	75.89	141	31	1	193	333	6543145	6543282	8e-21	104	ok		bassbac-34h12	2	same	124145	1	+
bassbac-122i21.r	groupII	81.56	2413	348	36	1059	3415	6546220	6548591	0	1909	bad		bassbac-122i21	2	same	146540	1	+	MAX	bassbac-122i21.r
bassbac-163d14.r	groupII	81.56	2413	348	36	1059	3415	6551871	6554242	0	1909	bad		bassbac-163d14	2	same	132887	1	+
bassbac-5b4.f	groupII	79.93	1614	237	17	1774	3361	6577494	6575942	0	1256	ok		bassbac-5b4	2	same	134416	-1	+
bassbac-175e2.f	groupII	79.93	1614	237	17	1774	3361	6577777	6576225	0	1256	ok		bassbac-175e2	2	same	106013	-1	+
bassbac-84k20.f	groupII	79.93	1614	237	17	1774	3361	6579460	6577908	0	1256	ok		bassbac-84k20	2	same	130933	-1	+
bassbac-101m5.f	groupII	79.93	1614	237	17	1774	3361	6579833	6581385	0	1256	ok		bassbac-101m5	2	same	111667	1	+
bassbac-152d20.r	groupII	79.93	1614	237	17	1774	3361	6580745	6579193	0	1256	ok		bassbac-152d20	2	same	120246	-1	+		bassbac-152d20.r
bassbac-76p4.r	groupII	91.60	131	11	0	523	653	6592609	6592479	8e-42	174	ok		bassbac-76p4	2	same	106111	-1	+
bassbac-175k16.r	groupII	76.13	444	89	6	72	504	6601172	6600735	2e-77	294	ok		bassbac-175k16	2	same	127089	-1	+
bassbac-10m12.r	groupII	76.13	444	89	6	72	504	6601555	6601992	2e-77	294	ok		bassbac-10m12	2	same	131066	1	+
bassbac-119l16.r	groupII	80.21	96	14	5	522	614	6613390	6613483	5e-16	88	ok		bassbac-119l16	2	same	152646	1	+
bassbac-157j13.f	groupII	83.15	819	114	11	5560	6366	6623802	6624608	0	729	ok		bassbac-157j13	2	same	154877	1	+	MAX	bassbac-157j13.f
bassbac-167m20.r	groupII	76.54	162	31	2	1	155	6634095	6634256	4e-22	110	ok		bassbac-167m20	2	same	115055	1	+
bassbac-62j21.f	groupII	76.54	162	31	2	1	155	6634095	6634256	4e-22	110	ok		bassbac-62j21	2	same	133246	1	+
bassbac-22i6.r	groupII	77.79	860	124	15	1191	2034	6637196	6638004	4e-148	529	ok		bassbac-22i6	2	same	130105	1	+
bassbac-72c17.r	groupII	77.79	860	124	15	1191	2034	6637243	6636435	4e-148	529	ok		bassbac-72c17	2	same	15961340	-1	-
bassbac-42a3.f	groupII	78.26	644	122	7	3936	4566	6649740	6650378	3e-137	494	bad		bassbac-42a3	2	same	115919	1	+
bassbac-1n16.r	groupII	76.12	67	16	0	53	119	6650414	6650348	3e-06	57	bad		bassbac-1n16	2	same	1079968	-1	-
bassbac-76h7.f	groupII	80.85	47	9	0	396	442	6654824	6654778	0.001	47	bad		bassbac-76h7	2	same	15688708	-1	-
bassbac-34h12.f	groupII	90.2	2571	252	0	1	2571	6667290	6664720	0	3266	ok		bassbac-34h12	2	same	124145	-1	+
bassbac-163d14.f	groupII	82.17	948	138	11	3294	4225	6684758	6683826	0	825	bad		bassbac-163d14	2	same	132887	-1	+
bassbac-101m5.r	groupII	83.4	482	64	4	3188	3664	6691500	6691030	2e-125	454	ok		bassbac-101m5	2	same	111667	-1	+
bassbac-44l4.r	groupII	83.4	482	64	4	3188	3664	6692679	6692209	2e-125	454	ok		bassbac-44l4	2	same	14042624	-1	-
bassbac-122i21.f	groupII	83.4	482	64	4	3188	3664	6692760	6692290	2e-125	454	ok		bassbac-122i21	2	same	146540	-1	+		bassbac-122i21.f
bassbac-172i4.f	groupII	77	413	70	4	803	1209	6695700	6696093	5e-74	283	ok		bassbac-172i4	2	same	64656	1	+
bassbac-158n11.f	groupII	77	413	70	4	803	1209	6695700	6696093	5e-74	283	ok		bassbac-158n11	2	same	126056	1	+
bassbac-83m12.r	groupII	77	413	70	4	803	1209	6695700	6696093	5e-74	283	ok		bassbac-83m12	2	same	134448	1	+
bassbac-10m12.f	groupII	89.19	111	10	1	1	111	6732621	6732513	2e-28	129	ok		bassbac-10m12	2	same	131066	-1	+
bassbac-70a17.r	groupII	84.74	557	61	5	836	1379	6732690	6733235	4e-150	537	ok		bassbac-70a17	2	same	126349	1	+
bassbac-102m14.r	groupII	84.74	557	61	5	836	1379	6732690	6733235	4e-150	537	ok		bassbac-102m14	2	same	137786	1	+
bassbac-165h21.r	groupII	78	1732	305	16	292	1985	6737774	6739467	0	1201	ok		bassbac-165h21	2	same	121261	1	+
bassbac-167m20.f	groupII	85.96	228	20	4	321	546	6749150	6748933	9e-53	210	ok		bassbac-167m20	2	same	115055	-1	+
bassbac-172i4.r	groupII	73.33	881	183	11	10	883	6760356	6759521	1e-138	497	ok		bassbac-172i4	2	same	64656	-1	+
bassbac-42a3.r	groupII	88.36	481	44	4	646	1124	6765659	6765189	4e-142	510	ok		bassbac-42a3	2	same	115919	-1	+
bassbac-119l16.f	groupII	72.75	411	99	5	2	401	6766036	6765628	7e-61	237	ok		bassbac-119l16	2	same	152646	-1	+
bassbac-22i6.f	groupII	88.36	481	44	4	646	1124	6767301	6766831	4e-142	510	ok		bassbac-22i6	2	same	130105	-1	+
bassbac-62j21.r	groupII	88.36	481	44	4	646	1124	6767341	6766871	4e-142	510	ok		bassbac-62j21	2	same	133246	-1	+
bassbac-57c17.r	groupII	79.12	814	143	12	1	803	6774675	6775472	1e-173	614	ok		bassbac-57c17	2	same	118052	1	+	MAX	bassbac-57c17.r
bassbac-157j13.r	groupII	94.38	178	7	1	414	591	6778679	6778505	5e-61	239	ok		bassbac-157j13	2	same	154877	-1	+		bassbac-157j13.r
bassbac-101f1.r	groupII	94.38	178	7	1	414	591	6779350	6779524	5e-61	239	ok		bassbac-101f1	2	same	122902	1	+
bassbac-76h11.r	groupII	92.8	514	28	3	10	516	6790868	6791379	0	660	ok		bassbac-76h11	2	same	106764	1	+
bassbac-129h4.f	groupII	71.51	881	219	10	251	1115	6819519	6820383	4e-145	518	ok		bassbac-129h4	2	same	3118482	1	+
bassbac-158n11.r	groupII	69.05	420	115	6	812	1224	6821756	6821345	8e-45	185	ok		bassbac-158n11	2	same	126056	-1	+
bassbac-83m12.f	groupII	83	353	55	2	1065	1417	6830148	6829801	2e-93	347	ok		bassbac-83m12	2	same	134448	-1	+
bassbac-165h21.f	groupII	91.55	142	12	0	1211	1352	6859035	6858894	9e-46	188	ok		bassbac-165h21	2	same	121261	-1	+
bassbac-70a17.f	groupII	91.55	142	12	0	1211	1352	6859039	6858898	9e-46	188	ok		bassbac-70a17	2	same	126349	-1	+
bassbac-1a19.f	groupII	91.55	142	12	0	1211	1352	6859460	6859601	9e-46	188	ok		bassbac-1a19	2	same	120502	1	+	MAX	bassbac-1a19.f
bassbac-102m14.f	groupII	84.85	548	72	4	2480	3026	6870476	6869939	3e-156	557	ok		bassbac-102m14	2	same	137786	-1	+
bassbac-165b1.f	groupII	72.46	345	85	5	624	963	6872242	6872581	8e-44	182	ok		bassbac-165b1	2	same	32361	1	+
bassbac-57c17.f	groupII	75.47	318	41	22	360	668	6892727	6892438	5e-58	228	ok		bassbac-57c17	2	same	118052	-1	+		bassbac-57c17.f
bassbac-76h11.f	groupII	72.64	435	87	6	2354	2787	6897632	6897229	2e-53	215	bad		bassbac-76h11	2	same	106764	-1	+
bassbac-101f1.f	groupII	82.02	89	16	0	2219	2307	6902252	6902164	2e-16	91	ok		bassbac-101f1	2	same	122902	-1	+
bassbac-165b1.r	groupII	71.56	225	53	5	35	259	6904603	6904390	2e-18	98	ok		bassbac-165b1	2	same	32361	-1	+
bassbac-138f9.f	groupII	82.42	347	55	3	462	805	6915709	6916052	8e-85	320	ok		bassbac-138f9	2	same	59412	1	+
bassbac-24i14.f	groupII	84.73	131	14	2	686	816	6943738	6943862	3e-25	120	ok		bassbac-24i14	2	same	147662	1	+	MAX	bassbac-24i14.f
bassbac-55n9.f	groupII	86.5	274	33	2	622	891	6969498	6969771	5e-69	266	ok		bassbac-55n9	2	same	114823	1	+
bassbac-138f9.r	groupII	79.65	457	84	5	2069	2523	6975121	6974672	4e-102	377	ok		bassbac-138f9	2	same	59412	-1	+
bassbac-1a19.r	groupII	80.34	407	74	3	175	577	6979962	6979558	6e-97	359	ok		bassbac-1a19	2	same	120502	-1	+		bassbac-1a19.r
bassbac-137e17.r	groupII	65.38	234	81	0	2196	2429	6998374	6998141	2e-23	115	bad		bassbac-137e17	2	same	8507277	-1	-
bassbac-52d12.f	groupII	85.44	206	29	1	2676	2881	6999049	6999253	7e-56	223	ok		bassbac-52d12	2	same	142817	1	+
bassbac-55k23.r	groupII	83.67	245	30	2	825	1069	7025368	7025602	1e-58	231	ok		bassbac-55k23	2	same	114865	1	+
bassbac-66j14.r	groupII	82.42	273	48	0	512	784	7034047	7034319	4e-74	282	ok		bassbac-66j14	2	same	93457	1	+
bassbac-5e12.r	groupII	75.38	731	133	10	361	1081	7047033	7047726	1e-119	434	ok		bassbac-5e12	2	same	118401	1	+
bassbac-129p12.f	groupII	75.38	731	133	10	361	1081	7047233	7047926	1e-119	434	ok		bassbac-129p12	2	same	118425	1	+
bassbac-163c11.f	groupII	70.75	1511	333	25	1616	3086	7058076	7059517	4e-175	619	ok		bassbac-163c11	2	same	125397	1	+
bassbac-3d17.f	groupII	70.75	1511	333	25	1616	3086	7058111	7059552	4e-175	619	ok		bassbac-3d17	2	same	136269	1	+
bassbac-55n9.r	groupII	72.62	84	23	0	294	377	7084321	7084238	7e-08	61	bad		bassbac-55n9	2	same	114823	-1	+
bassbac-60h17.r	groupII	78.53	1118	178	9	292	1408	7089019	7090075	0	851	ok		bassbac-60h17	2	same	108175	1	+	MAX	bassbac-60h17.r
bassbac-24i14.r	groupII	78.53	1118	178	9	292	1408	7091400	7090344	0	851	ok		bassbac-24i14	2	same	147662	-1	+		bassbac-24i14.r
bassbac-66j14.f	groupII	75.14	1605	342	18	1363	2954	7127504	7125944	0	1073	ok		bassbac-66j14	2	same	93457	-1	+
bassbac-55k23.f	groupII	85.88	85	10	1	15	97	7140233	7140149	1e-15	87	bad		bassbac-55k23	2	same	114865	-1	+
bassbac-52d12.r	groupII	72.34	94	23	1	1161	1251	7141866	7141773	1e-05	55	bad		bassbac-52d12	2	same	142817	-1	+
bassbac-5e12.f	groupII	82.21	208	28	3	401	607	7165434	7165235	8e-42	175	ok		bassbac-5e12	2	same	118401	-1	+
bassbac-129p12.r	groupII	82.21	208	28	3	401	607	7165658	7165459	8e-42	175	ok		bassbac-129p12	2	same	118425	-1	+
bassbac-80g1.f	groupII	92.31	156	12	0	477	632	7179497	7179652	1e-52	210	ok		bassbac-80g1	2	same	116878	1	+
bassbac-163c11.r	groupII	87.87	272	28	2	1912	2182	7183473	7183206	4e-78	297	ok		bassbac-163c11	2	same	125397	-1	+
bassbac-132o5.r	groupII	81.73	301	39	3	304	604	7190056	7190340	3e-66	255	ok		bassbac-132o5	2	same	143739	1	+	MAX	bassbac-132o5.r
bassbac-3d17.r	groupII	64.92	1411	395	29	3401	4769	7194380	7193028	9e-106	389	ok		bassbac-3d17	2	same	136269	-1	+
bassbac-60h17.f	groupII	64.92	1411	395	29	3401	4769	7197194	7195842	9e-106	389	ok		bassbac-60h17	2	same	108175	-1	+		bassbac-60h17.f
bassbac-4k14.r	groupII	83.02	324	54	1	437	759	7201079	7201402	3e-86	323	ok		bassbac-4k14	2	same	122464	1	+
bassbac-73f3.f	groupII	83.02	324	54	1	437	759	7201085	7201408	3e-86	323	ok		bassbac-73f3	2	same	118702	1	+
bassbac-173a9.r	groupII	72.2	820	167	16	2220	3018	7214089	7214868	4e-91	340	ok		bassbac-173a9	2	same	108413	1	+
bassbac-62p3.r	groupII	76.16	344	61	5	402	739	7231633	7231961	1e-53	213	ok		bassbac-62p3	2	same	104898	1	+
bassbac-62m10.r	groupII	76.16	344	61	5	402	739	7231634	7231962	1e-53	213	ok		bassbac-62m10	2	same	104748	1	+
bassbac-99f19.f	groupII	78.48	1171	196	18	2757	3899	7264524	7265666	0	827	ok		bassbac-99f19	2	same	15521	1	+
bassbac-167i23.f	groupII	78.48	1171	196	18	2757	3899	7265415	7266557	0	827	ok		bassbac-167i23	2	same	121552	1	+
bassbac-21g21.f	groupII	69.75	119	31	2	630	748	7274518	7274631	0.0001	52	bad		bassbac-21g21	2	same	2942641	1	+
bassbac-99f19.r	groupII	67.97	281	48	31	25	278	7280045	7279780	6e-28	128	ok		bassbac-99f19	2	same	15521	-1	+
bassbac-80g1.r	groupII	67.72	189	49	2	1320	1496	7296375	7296187	7e-11	72	ok		bassbac-80g1	2	same	116878	-1	+
bassbac-128j24.r	groupII	74.17	782	178	6	3997	4772	7304497	7305260	2e-143	515	ok		bassbac-128j24	2	same	131512	1	+
bassbac-144i11.r	groupII	63.6	272	93	4	4207	4475	7305923	7306191	9e-12	77	bad		bassbac-144i11	2	same	195308	1	+	MAX	bassbac-144i11.r
bassbac-35h17.r	groupII	87.37	665	70	2	4651	5301	7318961	7319625	0	735	ok		bassbac-35h17	2	same	109932	1	+
bassbac-73f3.r	groupII	87.37	665	70	2	4651	5301	7319787	7319123	0	735	ok		bassbac-73f3	2	same	118702	-1	+
bassbac-113k21.r	groupII	87.37	665	70	2	4651	5301	7319820	7320484	0	735	ok		bassbac-113k21	2	same	4241695	1	-
bassbac-177p22.r	groupII	86.08	395	48	2	819	1206	7321612	7322006	1e-113	415	ok		bassbac-177p22	2	same	111961	1	+
bassbac-172i20.f	groupII	86.08	395	48	2	819	1206	7321634	7322028	1e-113	415	ok		bassbac-172i20	2	same	110754	1	+
bassbac-173a9.f	groupII	87.37	665	70	2	4651	5301	7322502	7321838	0	735	ok		bassbac-173a9	2	same	108413	-1	+
bassbac-4k14.f	groupII	86.08	395	48	2	819	1206	7323543	7323149	1e-113	415	ok		bassbac-4k14	2	same	122464	-1	+
bassbac-135e1.f	groupII	86.08	395	48	2	819	1206	7323664	7324058	1e-113	415	ok		bassbac-135e1	2	same	124064	1	+
bassbac-130g12.f	groupII	86.08	395	48	2	819	1206	7323839	7324233	1e-113	415	ok		bassbac-130g12	2	same	37408	1	+
bassbac-180j10.f	groupII	86.08	395	48	2	819	1206	7323852	7324246	1e-113	415	ok		bassbac-180j10	2	same	117128	1	+
bassbac-132o5.f	groupII	80.94	635	105	7	503	1135	7333795	7333175	7e-150	534	ok		bassbac-132o5	2	same	143739	-1	+		bassbac-132o5.f
bassbac-116n17.f	groupII	79.75	79	16	0	683	761	7334406	7334484	4e-12	76	bad		bassbac-116n17	2	same	117363	1	+
bassbac-62m10.f	groupII	80.75	161	27	3	1569	1729	7336382	7336226	2e-27	128	ok		bassbac-62m10	2	same	104748	-1	+
bassbac-62p3.f	groupII	71.88	288	52	23	249	524	7336531	7336261	9e-43	177	ok		bassbac-62p3	2	same	104898	-1	+
bassbac-56e7.r	groupII	73.94	142	34	2	127	267	7336675	7336814	6e-18	95	ok		bassbac-56e7	2	same	128624	1	+
bassbac-51e8.f	groupII	72.67	966	206	13	659	1596	7339458	7340393	1e-137	494	ok		bassbac-51e8	2	same	128938	1	+
bassbac-62d14.r	groupII	72.48	109	26	2	562	670	7357018	7357122	2e-06	57	bad		bassbac-62d14	2	same	155908	1	+
bassbac-77f19.f	groupII	83.51	97	16	0	11	107	7357119	7357215	9e-21	104	ok		bassbac-77f19	2	same	125782	1	+
bassbac-100b2.r	groupII	79.97	629	90	10	6	616	7360637	7361247	1e-128	462	ok		bassbac-100b2	2	same	148437	1	+
bassbac-130g12.r	groupII	79.97	629	90	10	6	616	7361247	7360637	1e-128	462	ok		bassbac-130g12	2	same	37408	-1	+
bassbac-76l1.f	groupII	77.48	555	87	5	1518	2043	7377082	7377627	1e-104	385	ok		bassbac-76l1	2	same	130272	1	+
bassbac-167i23.r	groupII	84.31	599	70	6	2	584	7386967	7386377	1e-158	562	ok		bassbac-167i23	2	same	121552	-1	+
bassbac-180b20.f	groupII	82.35	340	38	5	668	987	7387192	7387529	4e-72	275	ok		bassbac-180b20	2	same	108913	1	+
bassbac-69i13.f	groupII	88.93	289	24	7	235	518	7388323	7388608	3e-95	351	ok		bassbac-69i13	2	same	119029	1	+
bassbac-35h17.f	groupII	79.79	381	53	7	3	372	7428893	7428526	2e-69	267	ok		bassbac-35h17	2	same	109932	-1	+
bassbac-172i20.r	groupII	65.44	327	95	5	2	314	7432388	7432066	6e-17	93	ok		bassbac-172i20	2	same	110754	-1	+
bassbac-177p22.f	groupII	65.44	327	95	5	2	314	7433573	7433251	6e-17	93	ok		bassbac-177p22	2	same	111961	-1	+
bassbac-128j24.f	groupII	88.4	250	26	2	227	473	7436009	7435760	9e-75	285	ok		bassbac-128j24	2	same	131512	-1	+
bassbac-64g19.f	groupII	88.4	250	26	2	227	473	7436347	7436596	9e-75	285	ok		bassbac-64g19	2	same	119875	1	+	MAX	bassbac-64g19.f
bassbac-180j10.r	groupII	74.21	1101	203	17	109	1159	7440980	7439911	3e-163	578	ok		bassbac-180j10	2	same	117128	-1	+
bassbac-135e1.r	groupII	83.47	375	58	1	731	1105	7447728	7447358	2e-104	385	ok		bassbac-135e1	2	same	124064	-1	+
bassbac-116n17.r	groupII	80.06	627	107	8	2002	2614	7451769	7451147	5e-141	507	ok		bassbac-116n17	2	same	117363	-1	+
bassbac-56e7.f	groupII	73.56	87	22	1	184	270	7465299	7465214	2e-06	57	ok		bassbac-56e7	2	same	128624	-1	+
bassbac-51e8.r	groupII	85.83	621	85	2	2340	2958	7468396	7467777	0	686	ok		bassbac-51e8	2	same	128938	-1	+
bassbac-77f19.r	groupII	82.03	512	83	4	5467	5977	7482901	7482398	2e-131	475	ok		bassbac-77f19	2	same	125782	-1	+
bassbac-174b7.f	groupII	85.87	552	68	4	2385	2931	7495453	7495999	3e-161	573	ok		bassbac-174b7	2	same	296829	1	-
bassbac-180b20.r	groupII	71.11	90	26	0	190	279	7496105	7496016	2e-07	61	bad		bassbac-180b20	2	same	108913	-1	+
bassbac-144i11.f	groupII	75.34	73	18	0	815	887	7501231	7501159	9e-07	60	bad		bassbac-144i11	2	same	195308	-1	+		bassbac-144i11.f
bassbac-69i13.r	groupII	86.86	312	34	3	202	507	7507352	7507042	2e-88	331	ok		bassbac-69i13	2	same	119029	-1	+
bassbac-76l1.r	groupII	86.86	312	34	3	202	507	7507354	7507044	2e-88	331	ok		bassbac-76l1	2	same	130272	-1	+
bassbac-100b2.f	groupII	78.72	343	65	3	830	1170	7509074	7508738	4e-72	275	ok		bassbac-100b2	2	same	148437	-1	+
bassbac-29h13.f	groupII	77.06	218	44	2	528	743	7509291	7509504	3e-38	163	ok		bassbac-29h13	2	same	14221698	1	+
bassbac-62d14.f	groupII	77.17	381	73	4	3	380	7512926	7512557	2e-76	290	ok		bassbac-62d14	2	same	155908	-1	+
bassbac-64g19.r	groupII	73.93	349	58	25	384	713	7556222	7555888	2e-61	239	ok		bassbac-64g19	2	same	119875	-1	+	Contig End	bassbac-64g19.r
bassbac-130i13.r	groupII	79.17	72	15	0	570	641	7557673	7557744	1e-09	68	bad		bassbac-130i13	2	same	2994527	1	-
bassbac-152d10.r	groupII	81.4	86	16	0	98	183	7566624	7566709	2e-15	87	bad		bassbac-152d10	2	same	186874	1	-
bassbac-180f8.f	groupII	79.31	377	69	5	57	426	7567731	7568105	4e-77	291	ok		bassbac-180f8	2	same	174049	1	-
bassbac-102e2.f	groupII	74.52	420	97	7	109	523	7572858	7573272	5e-66	256	ok		bassbac-102e2	2	same	155516	1	-
bassbac-26i13.f	groupII	72.2	259	68	3	1	256	7585090	7585347	3e-35	153	ok		bassbac-26i13	2	same	153966	1	-
bassbac-83d10.r	groupII	83.46	514	73	2	994	1506	7592974	7593476	2e-144	516	ok		bassbac-83d10	2	same	137590	1	-
bassbac-36d4.f	groupII	66.36	1186	320	20	363	1527	7597519	7598646	9e-82	309	ok		bassbac-36d4	2	same	144261	1	-
bassbac-77f23.f	groupII	66.36	1186	320	20	363	1527	7599314	7600441	9e-82	309	ok		bassbac-77f23	2	same	134680	1	-
bassbac-1e3.f	groupII	81.89	519	79	6	1940	2443	7603351	7603869	1e-125	454	ok		bassbac-1e3	2	same	118405	1	-
bassbac-107d17.f	groupII	81.89	519	79	6	1940	2443	7603875	7604393	1e-125	454	ok		bassbac-107d17	2	same	126691	1	-
bassbac-21h7.f	groupII	81.89	519	79	6	1940	2443	7603875	7604393	1e-125	454	ok		bassbac-21h7	2	same	127691	1	-
bassbac-153m16.f	groupII	75	116	29	0	639	754	7604444	7604329	2e-16	93	bad		bassbac-153m16	2	same	439547	-1	-
bassbac-172o10.f	groupII	78.78	1772	279	23	136	1878	7611102	7612805	0	1271	ok		bassbac-172o10	2	same	74149	1	-
bassbac-32f24.f	groupII	86.09	115	16	0	1	115	7632216	7632330	4e-29	133	ok		bassbac-32f24	2	same	108979	1	+	Contig Start	bassbac-32f24.f
bassbac-71n19.r	groupII	82.7	318	42	3	1974	2291	7661667	7661363	1e-73	282	ok		bassbac-71n19	2	same	246461	-1	-
bassbac-172o10.r	groupII	90.14	142	14	0	80	221	7685110	7685251	1e-43	182	ok		bassbac-172o10	2	same	74149	1	-
bassbac-97j3.r	groupII	80.13	307	41	1	1409	1715	7685469	7685183	1e-65	255	ok		bassbac-97j3	2	same	178711	-1	-
bassbac-138l22.f	groupII	90.14	142	14	0	80	221	7685878	7685737	1e-43	182	ok		bassbac-138l22	2	same	184525	-1	-
bassbac-64e7.r	groupII	90.14	142	14	0	80	221	7686424	7686565	1e-43	182	ok		bassbac-64e7	2	same	105262	1	+	MAX	bassbac-64e7.r
bassbac-180a20.r	groupII	82.6	385	49	6	1274	1643	7700415	7700796	1e-82	312	ok		bassbac-180a20	2	same	40603	1	+
bassbac-170h24.r	groupII	75	56	14	0	422	477	7701455	7701400	0.004	46	bad		bassbac-170h24	2	same	3104053	-1	-
bassbac-38d10.f	groupII	72.35	434	85	5	2	435	7721132	7720734	2e-53	213	ok		bassbac-38d10	2	same	120080	-1	-
bassbac-1e3.r	groupII	72.35	434	85	5	2	435	7721358	7721756	2e-53	213	ok		bassbac-1e3	2	same	118405	1	-
bassbac-58b5.r	groupII	83.31	713	106	4	499	1209	7725348	7724647	0	706	ok		bassbac-58b5	2	same	114362	-1	-
bassbac-102e2.r	groupII	72.76	1160	217	18	328	1475	7727302	7728374	4e-153	546	ok		bassbac-102e2	2	same	155516	1	-
bassbac-1n16.f	groupII	65.91	88	30	0	17	104	7730316	7730229	0.008	46	bad		bassbac-1n16	2	same	1079968	-1	-
bassbac-83d10.f	groupII	87.1	186	24	0	822	1007	7730379	7730564	4e-55	220	ok		bassbac-83d10	2	same	137590	1	-
bassbac-107d17.r	groupII	87.1	186	24	0	822	1007	7730381	7730566	4e-55	220	ok		bassbac-107d17	2	same	126691	1	-
bassbac-154f5.f	groupII	77.92	403	66	3	784	1175	7731071	7730681	2e-78	297	ok		bassbac-154f5	2	same	98647	-1	-
bassbac-21h7.r	groupII	87.1	186	24	0	822	1007	7731381	7731566	4e-55	220	ok		bassbac-21h7	2	same	127691	1	-
bassbac-54i5.r	groupII	89.52	105	11	0	238	342	7733114	7733218	4e-29	133	ok		bassbac-54i5	2	same	2886496	1	-
bassbac-77f23.r	groupII	77.36	159	19	2	1	158	7733852	7733994	1e-18	96	ok		bassbac-77f23	2	same	134680	1	-
bassbac-95g24.r	groupII	88.51	148	16	1	357	503	7734622	7734475	2e-41	172	ok		bassbac-95g24	2	same	77582	-1	-
bassbac-26i13.r	groupII	86.59	261	33	2	98	356	7738796	7739056	8e-75	285	ok		bassbac-26i13	2	same	153966	1	-
bassbac-180a20.f	groupII	80.92	173	33	0	154	326	7741018	7740846	2e-40	171	ok		bassbac-180a20	2	same	40603	-1	+
bassbac-32f24.r	groupII	80.92	173	33	0	154	326	7741195	7741023	2e-40	171	ok		bassbac-32f24	2	same	108979	-1	+		bassbac-32f24.r
bassbac-36d4.r	groupII	80.92	173	33	0	154	326	7741608	7741780	2e-40	171	ok		bassbac-36d4	2	same	144261	1	-
bassbac-180f8.r	groupII	80.92	173	33	0	154	326	7741608	7741780	2e-40	171	ok		bassbac-180f8	2	same	174049	1	-
bassbac-152d10.f	groupII	72.78	158	26	2	110	266	7753357	7753498	7e-11	72	ok		bassbac-152d10	2	same	186874	1	-
bassbac-174b7.r	groupII	81.83	1266	193	13	3493	4753	7791049	7792282	0	1117	ok		bassbac-174b7	2	same	296829	1	-
bassbac-64e7.f	groupII	81.83	1266	193	13	3493	4753	7791686	7790453	0	1117	ok		bassbac-64e7	2	same	105262	-1	+	Contig End	bassbac-64e7.f
bassbac-95g24.f	groupII	82.08	212	38	0	533	744	7812057	7811846	1e-54	217	ok		bassbac-95g24	2	same	77582	-1	-
bassbac-154f5.r	groupII	88.29	111	13	0	2315	2425	7829328	7829218	2e-29	136	ok		bassbac-154f5	2	same	98647	-1	-
bassbac-3b15.r	groupII	88.29	111	13	0	2315	2425	7829646	7829756	2e-29	136	ok		bassbac-3b15	2	same	103845	1	+	Contig Start	bassbac-3b15.r
bassbac-58b5.f	groupII	70.71	1707	370	33	2426	4088	7839009	7837389	1e-174	618	ok		bassbac-58b5	2	same	114362	-1	-
bassbac-38d10.r	groupII	70.71	1707	370	33	2426	4088	7840814	7839194	1e-174	618	ok		bassbac-38d10	2	same	120080	-1	-
bassbac-9f10.f	groupII	81.44	905	128	10	954	1843	7843919	7844798	0	757	ok		bassbac-9f10	2	same	122483	1	+
bassbac-98o21.r	groupII	80.52	385	66	2	1188	1572	7861753	7862128	4e-92	343	ok		bassbac-98o21	2	same	128327	1	+
bassbac-155k22.f	groupII	80.52	385	66	2	1188	1572	7862035	7862410	4e-92	343	ok		bassbac-155k22	2	same	113262	1	+
bassbac-97j3.f	groupII	82.93	41	7	0	168	208	7863894	7863854	0.005	44	bad		bassbac-97j3	2	same	178711	-1	-
bassbac-138l22.r	groupII	74.68	541	109	6	169	706	7870262	7869747	1e-86	324	ok		bassbac-138l22	2	same	184525	-1	-
bassbac-50d2.r	groupII	74.95	483	108	6	126	605	7894979	7895451	2e-83	315	ok		bassbac-50d2	2	same	94246	1	+
bassbac-162h23.f	groupII	74.13	143	34	1	883	1022	7901663	7901805	1e-18	98	ok		bassbac-162h23	2	same	109001	1	+
bassbac-42b9.f	groupII	69.46	645	107	75	183	783	7906183	7906781	5e-88	328	ok		bassbac-42b9	2	same	103786	1	+
bassbac-71n19.f	groupII	86.35	586	69	4	220	794	7907824	7907239	2e-175	619	ok		bassbac-71n19	2	same	246461	-1	-
bassbac-160a11.r	groupII	74.72	352	74	7	2676	3021	7930081	7930423	3e-48	198	ok		bassbac-160a11	2	same	122365	1	+	MAX	bassbac-160a11.r
bassbac-3b15.f	groupII	74.72	352	74	7	2676	3021	7933491	7933149	3e-48	198	ok		bassbac-3b15	2	same	103845	-1	+		bassbac-3b15.f
bassbac-9f10.r	groupII	83.49	430	64	5	1345	1769	7966402	7965975	3e-111	407	ok		bassbac-9f10	2	same	122483	-1	+
bassbac-170j12.r	groupII	83.49	430	64	5	1345	1769	7966795	7967222	3e-111	407	ok		bassbac-170j12	2	same	77458	1	+
bassbac-170m12.r	groupII	83.49	430	64	5	1345	1769	7966795	7967222	3e-111	407	ok		bassbac-170m12	2	same	77458	1	+
bassbac-155k22.r	groupII	81.82	66	10	1	7	70	7975297	7975232	2e-06	57	bad		bassbac-155k22	2	same	113262	-1	+
bassbac-165o22.r	groupII	79.13	824	132	10	408	1223	7976365	7977156	2e-173	614	ok		bassbac-165o22	2	same	42445	1	+
bassbac-50d2.f	groupII	86.96	46	6	0	1097	1142	7989225	7989180	9e-06	55	bad		bassbac-50d2	2	same	94246	-1	+
bassbac-169b1.r	groupII	83.72	172	27	1	1277	1448	7989788	7989958	7e-42	175	ok		bassbac-169b1	2	same	106773	1	+
bassbac-98o21.f	groupII	78.01	432	79	4	1246	1677	7990080	7989665	1e-85	321	ok		bassbac-98o21	2	same	128327	-1	+
bassbac-1h20.f	groupII	78.01	391	78	5	211	593	7999218	7999608	2e-78	296	ok		bassbac-1h20	2	same	101417	1	+
bassbac-42b9.r	groupII	86.34	227	28	2	397	623	8009969	8009746	7e-62	242	ok		bassbac-42b9	2	same	103786	-1	+
bassbac-162h23.r	groupII	63.23	446	148	5	1505	1935	8010664	8010220	6e-26	123	ok		bassbac-162h23	2	same	109001	-1	+
bassbac-165o22.f	groupII	74.37	398	87	4	879	1273	8018810	8018425	6e-65	253	ok		bassbac-165o22	2	same	42445	-1	+
bassbac-5i21.f	groupII	78.51	121	26	0	3014	3134	8039835	8039715	6e-22	110	bad		bassbac-5i21	2	same	10016882	-1	-
bassbac-65k20.f	groupII	84.21	95	15	0	3270	3364	8040049	8039955	8e-20	104	bad		bassbac-65k20	2	same	5748505	-1	-
bassbac-40e21.f	groupII	78.51	121	26	0	3014	3134	8040544	8040664	6e-22	110	bad		bassbac-40e21	2	same	2183185	1	-
bassbac-175b22.r	groupII	78.33	120	26	0	1896	2015	8040786	8040667	2e-21	109	bad		bassbac-175b22	2	same	11399871	-1	-
bassbac-39o15.r	groupII	71.88	128	36	0	1599	1726	8040887	8041014	1e-15	90	bad		bassbac-39o15	2	same	1792176	1	+
bassbac-128o2.r	groupII	82.42	91	16	0	1805	1895	8040965	8041055	5e-17	95	bad		bassbac-128o2	2	same	10756301	1	-
bassbac-70m18.f	groupII	79.83	119	24	0	1485	1603	8041996	8041878	4e-23	114	bad		bassbac-70m18	2	same	3283	-1	-
bassbac-29k10.f	groupII	77.86	131	29	0	1322	1452	8042073	8041943	5e-24	117	bad		bassbac-29k10	2	same	3755679	-1	-
bassbac-55m14.f	groupII	77.36	106	24	0	1774	1879	8042103	8042208	2e-16	93	bad		bassbac-55m14	2	same	8040716	1	-
bassbac-29i1.f	groupII	77.86	131	29	0	1322	1452	8042211	8042081	5e-24	117	bad		bassbac-29i1	2	same	3752750	-1	-
bassbac-169g1.r	groupII	78.33	120	26	0	1896	2015	8042233	8042352	2e-21	109	bad		bassbac-169g1	2	same	11182698	1	-
bassbac-50g22.f	groupII	85.71	77	10	1	517	593	8042258	8042333	3e-13	79	bad		bassbac-50g22	2	same	5557556	1	-
bassbac-76l10.r	groupII	77.61	134	25	2	1214	1342	8042340	8042473	2e-17	95	bad		bassbac-76l10	2	same	14273746	1	-
bassbac-51l16.f	groupII	75.00	120	30	0	414	533	8042344	8042225	2e-18	96	bad		bassbac-51l16	2	same	2853215	-1	-
bassbac-95m8.f	groupII	76.69	133	30	1	483	614	8042344	8042212	8e-21	104	bad		bassbac-95m8	2	same	5483967	-1	-
bassbac-74e3.f	groupII	78.26	92	20	0	1971	2062	8042387	8042478	5e-14	84	bad		bassbac-74e3	2	same	7515380	1	-
bassbac-5f7.r	groupII	81.91	94	17	0	244	337	8042425	8042518	4e-18	96	bad		bassbac-5f7	2	same	2439164	1	+
bassbac-118b10.r	groupII	74.42	129	33	0	687	815	8042534	8042662	2e-19	101	ok		bassbac-118b10	2	same	3045581	1	-
bassbac-86e1.r	groupII	75.26	97	23	1	115	211	8042946	8042851	3e-10	69	bad		bassbac-86e1	2	same	1245	-1	-
bassbac-2a2.r	groupII	75.26	97	23	1	115	211	8042947	8042852	3e-10	69	bad		bassbac-2a2	2	same	14110396	-1	-
bassbac-141k3.f	groupII	76.92	143	33	0	1443	1585	8043221	8043363	1e-25	123	ok		bassbac-141k3	2	same	7733846	1	-
bassbac-64l18.f	groupII	74.78	115	29	0	286	400	8043246	8043132	2e-16	91	bad		bassbac-64l18	2	same	14546902	-1	-
bassbac-80g4.f	groupII	76.92	143	33	0	1443	1585	8043381	8043523	1e-25	123	ok		bassbac-80g4	2	same	7752179	1	-
bassbac-153m16.r	groupII	74.24	132	34	0	118	249	8043745	8043876	1e-19	103	bad		bassbac-153m16	2	same	439547	1	-
bassbac-86e1.f	groupII	78.17	142	31	0	44	185	8043955	8044096	2e-27	128	bad		bassbac-86e1	2	same	1245	1	-
bassbac-136j7.f	groupII	80	180	35	1	181	360	8044075	8044253	2e-38	163	ok		bassbac-136j7	2	same	112240	1	+
bassbac-11j10.f	groupII	80	180	35	1	181	360	8044075	8044253	2e-38	163	ok		bassbac-11j10	2	same	117746	1	+	MAX	bassbac-11j10.f
bassbac-170j12.f	groupII	80	180	35	1	181	360	8044253	8044075	2e-38	163	ok		bassbac-170j12	2	same	77458	-1	+
bassbac-170m12.f	groupII	80	180	35	1	181	360	8044253	8044075	2e-38	163	ok		bassbac-170m12	2	same	77458	-1	+
bassbac-70m18.r	groupII	79.69	128	26	0	4749	4876	8045034	8045161	4e-25	122	bad		bassbac-70m18	2	same	3283	1	-
bassbac-145e21.r	groupII	80.65	124	24	0	2445	2568	8047294	8047171	7e-25	122	ok		bassbac-145e21	2	same	3932004	-1	-
bassbac-160a11.f	groupII	82.77	592	74	5	2813	3403	8052446	8051882	7e-149	532	ok		bassbac-160a11	2	same	122365	-1	+		bassbac-160a11.f
bassbac-75f15.r	groupII	75.36	414	86	7	1050	1451	8056771	8057180	3e-65	253	ok		bassbac-75f15	2	same	117320	1	+
bassbac-5g7.f	groupII	88	300	27	5	4	299	8073177	8073471	5e-82	309	ok		bassbac-5g7	2	same	104400	1	+
bassbac-8o4.r	groupII	77.61	259	50	3	466	717	8084728	8084985	1e-46	191	ok		bassbac-8o4	2	same	138437	1	+
bassbac-169b1.f	groupII	77.13	529	104	7	1284	1800	8096561	8096038	3e-93	348	ok		bassbac-169b1	2	same	106773	-1	+
bassbac-165c23.r	groupII	77.13	529	104	7	1284	1800	8096897	8097420	3e-93	348	ok		bassbac-165c23	2	same	124353	1	+
bassbac-1h20.r	groupII	81.12	196	26	3	1359	1554	8100635	8100451	5e-35	153	ok		bassbac-1h20	2	same	101417	-1	+
bassbac-103k10.f	groupII	81.12	196	26	3	1359	1554	8101279	8101463	5e-35	153	ok		bassbac-103k10	2	same	139620	1	+
bassbac-68n11.r	groupII	77.03	74	15	1	294	367	8122305	8122376	9e-06	53	bad		bassbac-68n11	2	same	113912	1	+
bassbac-136k20.r	groupII	84.1	994	140	4	2005	2980	8122737	8123730	0	1015	ok		bassbac-136k20	2	same	94540	1	+
bassbac-136j7.r	groupII	70.93	908	208	14	1021	1915	8156315	8155451	4e-115	420	ok		bassbac-136j7	2	same	112240	-1	+
bassbac-152h18.f	groupII	82.12	179	30	1	1076	1254	8158892	8159068	6e-41	172	ok		bassbac-152h18	2	same	142866	1	+	MAX	bassbac-152h18.f
bassbac-11j10.r	groupII	78.35	291	55	4	1135	1417	8161821	8161531	2e-54	218	ok		bassbac-11j10	2	same	117746	-1	+		bassbac-11j10.r
bassbac-76k5.r	groupII	84.87	119	18	0	573	691	8165442	8165560	2e-29	133	ok		bassbac-76k5	2	same	106598	1	+
bassbac-104o15.r	groupII	81.44	97	18	0	564	660	8165442	8165538	6e-19	98	ok		bassbac-104o15	2	same	120203	1	+
bassbac-75f15.f	groupII	90.7	86	8	0	598	683	8174091	8174006	7e-23	112	ok2		bassbac-75f15	2	same	117320	-1	+
bassbac-5g7.r	groupII	76.29	561	101	5	1621	2175	8177577	8177043	3e-101	374	ok		bassbac-5g7	2	same	104400	-1	+
bassbac-40f21.f	groupII	76.29	561	101	5	1621	2175	8177909	8178443	3e-101	374	ok		bassbac-40f21	2	same	100438	1	+
bassbac-136k20.f	groupII	74.29	350	81	3	1919	2266	8217277	8216935	4e-59	234	bad		bassbac-136k20	2	same	94540	-1	+
bassbac-165c23.f	groupII	87.28	228	27	1	819	1046	8221250	8221025	2e-67	259	ok		bassbac-165c23	2	same	124353	-1	+
bassbac-8o4.f	groupII	90.76	249	19	1	2451	2699	8223165	8222921	3e-80	304	ok		bassbac-8o4	2	same	138437	-1	+
bassbac-96i24.r	groupII	83.33	324	33	4	1043	1361	8233506	8233813	1e-72	278	ok		bassbac-96i24	2	same	107919	1	+
bassbac-68n11.f	groupII	78.82	288	54	3	228	514	8236217	8235936	2e-58	229	ok		bassbac-68n11	2	same	113912	-1	+
bassbac-150i5.f	groupII	78.33	323	53	4	242	559	8238012	8238322	1e-58	232	ok		bassbac-150i5	2	same	126691	1	+
bassbac-103k10.r	groupII	78.33	323	53	4	242	559	8240899	8240589	1e-58	232	ok		bassbac-103k10	2	same	139620	-1	+
bassbac-16n1.f	groupII	80.31	452	65	5	742	1192	8248736	8249164	1e-96	358	ok		bassbac-16n1	2	same	131705	1	+
bassbac-69f20.f	groupII	70.8	935	206	11	275	1180	8255621	8256517	3e-117	426	ok		bassbac-69f20	2	same	127098	1	+
bassbac-76k5.f	groupII	72.58	660	101	62	1	626	8272040	8271427	2e-113	412	ok		bassbac-76k5	2	same	106598	-1	+
bassbac-40f21.r	groupII	66.18	1026	297	25	57	1058	8278347	8277348	2e-68	264	ok		bassbac-40f21	2	same	100438	-1	+
bassbac-104o15.f	groupII	80.80	125	21	1	1	122	8285645	8285521	9e-23	110	ok		bassbac-104o15	2	same	120203	-1	+
bassbac-131f10.f	groupII	93.59	78	5	0	581	658	8295103	8295180	3e-22	109	ok		bassbac-131f10	2	same	134917	1	+
bassbac-88h16.f	groupII	81.66	169	31	0	2170	2338	8297894	8298062	4e-40	171	ok		bassbac-88h16	2	same	139122	1	+	MAX	bassbac-88h16.f
bassbac-152h18.r	groupII	75.64	390	92	3	1312	1701	8301758	8301372	8e-76	290	bad		bassbac-152h18	2	same	142866	-1	+		bassbac-152h18.r
bassbac-106n14.r	groupII	75.64	390	92	3	1312	1701	8302054	8302440	8e-76	290	bad		bassbac-106n14	2	same	129363	1	+
bassbac-95p19.r	groupII	79.37	223	39	3	1754	1973	8304890	8305108	3e-41	174	ok		bassbac-95p19	2	same	119648	1	+
bassbac-58o20.r	groupII	79.37	223	39	3	1754	1973	8304895	8305113	3e-41	174	ok		bassbac-58o20	2	same	125071	1	+
bassbac-133b8.r	groupII	73.27	692	154	10	211	897	8310005	8310670	9e-104	383	ok		bassbac-133b8	2	same	120920	1	+
bassbac-163o1.f	groupII	76.14	264	37	21	6	259	8323385	8323632	3e-48	194	ok		bassbac-163o1	2	same	119791	1	+
bassbac-96i24.f	groupII	82.32	1980	212	26	322	2238	8341425	8339521	0	1581	ok		bassbac-96i24	2	same	107919	-1	+
bassbac-150i5.r	groupII	74.56	338	75	4	416	749	8364703	8364373	8e-53	212	ok		bassbac-150i5	2	same	126691	-1	+
bassbac-16n1.r	groupII	82.48	685	85	10	3178	3838	8380441	8379768	3e-157	561	ok		bassbac-16n1	2	same	131705	-1	+
bassbac-69f20.r	groupII	82.48	685	85	10	3178	3838	8382719	8382046	3e-157	561	ok		bassbac-69f20	2	same	127098	-1	+
bassbac-10l22.r	groupII	77.6	1143	192	11	1351	2471	8420763	8421863	0	859	ok		bassbac-10l22	2	same	114915	1	+
bassbac-95p19.f	groupII	77.6	1143	192	11	1351	2471	8424538	8423438	0	859	ok		bassbac-95p19	2	same	119648	-1	+
bassbac-58o20.f	groupII	80.98	794	141	3	1200	1986	8429966	8429176	0	741	ok		bassbac-58o20	2	same	125071	-1	+
bassbac-131f10.r	groupII	80.98	794	141	3	1200	1986	8430020	8429230	0	741	ok		bassbac-131f10	2	same	134917	-1	+
bassbac-133b8.f	groupII	80.98	794	141	3	1200	1986	8430925	8430135	0	741	ok		bassbac-133b8	2	same	120920	-1	+
bassbac-146j22.r	groupII	88.52	122	12	1	4	125	8430930	8431049	7e-31	139	ok		bassbac-146j22	2	same	119110	1	+	MAX	bassbac-146j22.r
bassbac-106n14.f	groupII	80.98	794	141	3	1200	1986	8431417	8430627	0	741	ok		bassbac-106n14	2	same	129363	-1	+
bassbac-88h16.r	groupII	88.41	164	19	0	1270	1433	8437016	8436853	1e-49	201	ok		bassbac-88h16	2	same	139122	-1	+		bassbac-88h16.r
bassbac-163o1.r	groupII	75	332	63	6	983	1313	8443176	8442864	2e-44	185	ok		bassbac-163o1	2	same	119791	-1	+
bassbac-90b3.f	groupII	76.47	408	68	7	539	927	8447554	8447952	4e-62	242	ok		bassbac-90b3	2	same	118245	1	+
bassbac-137n24.f	groupII	76.47	408	68	7	539	927	8448108	8448506	4e-62	242	ok		bassbac-137n24	2	same	116820	1	+
bassbac-69e13.f	groupII	70.65	460	105	8	936	1390	8465868	8466302	4e-46	191	ok		bassbac-69e13	2	same	122263	1	+
bassbac-120h23.f	groupII	70.65	460	105	8	936	1390	8467772	8468206	4e-46	191	ok		bassbac-120h23	2	same	116494	1	+
bassbac-11g20.r	groupII	80.07	537	82	7	1	529	8489778	8490297	2e-113	413	ok		bassbac-11g20	2	same	113254	1	+
bassbac-71b6.f	groupII	80.93	236	43	2	369	603	8500629	8500863	2e-53	213	ok		bassbac-71b6	2	same	113059	1	+
bassbac-158k15.r	groupII	84.55	246	36	2	2095	2339	8507633	8507877	1e-64	252	ok		bassbac-158k15	2	same	104237	1	+
bassbac-10l22.f	groupII	62.94	340	65	44	92	422	8535678	8535391	6e-17	91	ok		bassbac-10l22	2	same	114915	-1	+
bassbac-78j23.f	groupII	77.4	801	131	8	932	1712	8549921	8550691	3e-155	554	bad		bassbac-78j23	2	same	110671	1	+
bassbac-170m11.r	groupII	77.4	801	131	8	932	1712	8549936	8550706	3e-155	554	bad		bassbac-170m11	2	same	120488	1	+	MAX	bassbac-170m11.r
bassbac-146j22.f	groupII	77.4	801	131	8	932	1712	8550040	8549270	3e-155	554	bad		bassbac-146j22	2	same	119110	-1	+		bassbac-146j22.f
bassbac-135d22.f	groupII	82.49	1285	182	17	1172	2434	8564352	8565615	0	1122	bad		bassbac-135d22	2	same	101046	1	+
bassbac-137n24.r	groupII	81.40	688	122	1	2	689	8564928	8564247	0	668	ok		bassbac-137n24	2	same	116820	-1	+
bassbac-90b3.r	groupII	82.49	1285	182	17	1172	2434	8565799	8564536	0	1122	bad		bassbac-90b3	2	same	118245	-1	+
bassbac-55e3.r	groupII	77.78	189	42	0	1115	1303	8583543	8583731	4e-39	168	ok		bassbac-55e3	2	same	85364	1	+
bassbac-120h23.r	groupII	85.02	227	34	0	310	536	8584266	8584040	6e-65	253	ok		bassbac-120h23	2	same	116494	-1	+
bassbac-69e13.r	groupII	73.75	381	69	4	583	963	8588131	8587782	2e-51	207	ok		bassbac-69e13	2	same	122263	-1	+
bassbac-4i13.r	groupII	79.86	144	28	1	46	189	8592518	8592660	7e-28	128	ok		bassbac-4i13	2	same	96062	1	+
bassbac-170m16.r	groupII	73.17	123	31	2	197	318	8596168	8596289	9e-11	72	bad		bassbac-170m16	2	same	113569	1	+
bassbac-83n21.f	groupII	75.31	239	50	4	41	279	8602059	8602288	6e-33	147	ok		bassbac-83n21	2	same	100915	1	+
bassbac-150f13.f	groupII	75.31	239	50	4	41	279	8602353	8602582	6e-33	147	ok		bassbac-150f13	2	same	149962	1	+
bassbac-11g20.f	groupII	75.31	239	50	4	41	279	8603032	8602803	6e-33	147	ok		bassbac-11g20	2	same	113254	-1	+
bassbac-158k15.f	groupII	75.52	143	30	2	1327	1469	8611870	8611733	5e-17	93	ok		bassbac-158k15	2	same	104237	-1	+
bassbac-71b6.r	groupII	77.03	74	17	0	950	1023	8613688	8613615	3e-08	65	ok		bassbac-71b6	2	same	113059	-1	+
bassbac-136o6.r	groupII	81.98	505	85	3	1076	1574	8619328	8619832	3e-133	480	ok		bassbac-136o6	2	same	108680	1	+
bassbac-144o20.f	groupII	81.62	136	25	0	901	1036	8652512	8652647	2e-30	137	ok		bassbac-144o20	2	same	134922	1	+	MAX	bassbac-144o20.f
bassbac-78j23.r	groupII	90.69	204	9	9	56	254	8660592	8660394	1e-66	256	ok		bassbac-78j23	2	same	110671	-1	+
bassbac-135d22.r	groupII	85.62	1565	173	15	952	2500	8665398	8663870	0	1542	ok2		bassbac-135d22	2	same	101046	-1	+
bassbac-116i12.f	groupII	83.39	885	93	12	134	1012	8667223	8668059	0	751	ok2		bassbac-116i12	2	same	28191	1	+
bassbac-116m12.f	groupII	83.39	885	93	12	134	1012	8667223	8668059	0	751	ok2		bassbac-116m12	2	same	28196	1	+
bassbac-55e3.f	groupII	83.39	885	93	12	134	1012	8668907	8668071	0	751	ok2		bassbac-55e3	2	same	85364	-1	+
bassbac-170m11.f	groupII	76.64	428	67	8	233	639	8670424	8670009	1e-63	247	ok		bassbac-170m11	2	same	120488	-1	+		bassbac-170m11.f
bassbac-4i13.f	groupII	91.9	358	25	4	2251	2607	8688580	8688226	7e-121	439	ok		bassbac-4i13	2	same	96062	-1	+
bassbac-116i12.r	groupII	80.77	182	32	2	827	1008	8695414	8695236	2e-36	158	ok		bassbac-116i12	2	same	28191	-1	+
bassbac-116m12.r	groupII	80.77	182	32	2	827	1008	8695419	8695241	2e-36	158	ok		bassbac-116m12	2	same	28196	-1	+
bassbac-22e18.f	groupII	76.46	497	100	5	1192	1686	8697453	8697934	2e-94	351	ok		bassbac-22e18	2	same	133325	1	+
bassbac-83n21.r	groupII	89.22	232	25	0	853	1084	8702974	8702743	6e-76	290	ok		bassbac-83n21	2	same	100915	-1	+
bassbac-170m16.f	groupII	88.31	462	46	2	826	1285	8709737	8709282	4e-147	526	ok		bassbac-170m16	2	same	113569	-1	+
bassbac-48p18.f	groupII	80.42	240	42	4	1819	2056	8721868	8722104	6e-47	193	ok		bassbac-48p18	2	same	106217	1	+
bassbac-136o6.f	groupII	88.21	619	62	4	273	883	8728008	8727393	0	702	ok		bassbac-136o6	2	same	108680	-1	+
bassbac-150f13.r	groupII	78.45	232	40	1	748	969	8752315	8752084	5e-45	187	ok		bassbac-150f13	2	same	149962	-1	+
bassbac-157a13.f	groupII	96.21	343	11	2	356	697	8756752	8757093	5e-141	504	ok		bassbac-157a13	2	same	105871	1	+
bassbac-105g16.f	groupII	81.17	531	56	6	2634	3146	8774033	8774537	1e-111	408	ok		bassbac-105g16	2	same	102979	1	+	MAX	bassbac-105g16.f
bassbac-144o20.r	groupII	84.67	274	41	1	194	466	8787434	8787161	2e-77	293	ok		bassbac-144o20	2	same	134922	-1	+		bassbac-144o20.r
bassbac-40j6.f	groupII	78.20	445	60	31	1	423	8798530	8798959	2e-100	369	ok		bassbac-40j6	2	same	88478	1	+
bassbac-51g7.f	groupII	86.74	377	50	0	1495	1871	8803840	8804216	3e-95	353	ok		bassbac-51g7	2	same	106434	1	+
bassbac-37k24.f	groupII	74.46	231	47	4	208	438	8811335	8811553	8e-29	131	ok		bassbac-37k24	2	same	127839	1	+
bassbac-154n13.r	groupII	90.06	171	17	0	4	174	8817429	8817599	3e-55	218	bad		bassbac-154n13	2	same	118655	1	+
bassbac-102n7.f	groupII	80.95	63	11	1	647	708	8820175	8820237	2e-05	53	ok		bassbac-102n7	2	same	116318	1	+
bassbac-92f9.r	groupII	80.95	63	11	1	647	708	8820219	8820281	2e-05	53	ok		bassbac-92f9	2	same	103517	1	+
bassbac-48p18.r	groupII	79.95	404	68	4	1628	2031	8828085	8827695	1e-88	332	ok		bassbac-48p18	2	same	106217	-1	+
bassbac-22e18.r	groupII	77.38	871	155	13	233	1074	8830778	8829921	2e-165	588	ok		bassbac-22e18	2	same	133325	-1	+
bassbac-7k1.r	groupII	71.84	245	58	4	146	387	8837111	8837347	2e-25	122	bad		bassbac-7k1	2	same	90221	1	+
bassbac-6h16.r	groupII	71.84	245	58	4	146	387	8837199	8837435	2e-25	122	bad		bassbac-6h16	2	same	92320	1	+
bassbac-106b11.r	groupII	81.37	263	47	1	1416	1678	8842948	8843208	2e-64	252	bad		bassbac-106b11	2	same	13075	1	+
bassbac-85f7.r	groupII	81.37	263	47	1	1416	1678	8842948	8843208	2e-64	252	bad		bassbac-85f7	2	same	93128	1	+
bassbac-77g20.f	groupII	81.37	263	47	1	1416	1678	8842948	8843208	2e-64	252	bad		bassbac-77g20	2	same	94609	1	+
bassbac-150e11.f	groupII	81.37	263	47	1	1416	1678	8844641	8844901	2e-64	252	bad		bassbac-150e11	2	same	108853	1	+	MAX	bassbac-150e11.f
bassbac-106b11.f	groupII	78.22	427	67	3	63	478	8856023	8855612	7e-85	318	ok		bassbac-106b11	2	same	13075	-1	+
bassbac-7c19.f	groupII	83.77	154	25	0	1147	1300	8859853	8860006	9e-39	166	ok		bassbac-7c19	2	same	93634	1	+
bassbac-170j9.r	groupII	83.77	154	25	0	1147	1300	8860719	8860872	9e-39	166	ok		bassbac-170j9	2	same	18825	1	+
bassbac-157a13.r	groupII	76.64	411	82	5	553	963	8862623	8862227	2e-75	286	ok		bassbac-157a13	2	same	105871	-1	+
bassbac-105g16.r	groupII	75.65	1343	252	22	1684	3001	8877012	8875720	0	798	ok		bassbac-105g16	2	same	102979	-1	+		bassbac-105g16.r
bassbac-55d2.r	groupII	79.38	480	79	5	172	645	8879091	8879556	3e-85	320	ok		bassbac-55d2	2	same	106708	1	+
bassbac-170j9.f	groupII	77.81	748	124	5	1602	2346	8879544	8878836	9e-152	542	ok		bassbac-170j9	2	same	18825	-1	+
bassbac-48l22.f	groupII	79.38	480	79	5	172	645	8879563	8880028	3e-85	320	ok		bassbac-48l22	2	same	106124	1	+
bassbac-10f5.f	groupII	82.58	287	49	1	2892	3178	8884277	8884562	4e-75	288	ok		bassbac-10f5	2	same	98135	1	+
bassbac-40j6.r	groupII	84.02	194	28	1	1132	1325	8887008	8886818	7e-40	169	ok		bassbac-40j6	2	same	88478	-1	+
bassbac-104i3.f	groupII	84.02	194	28	1	1132	1325	8887702	8887892	7e-40	169	ok		bassbac-104i3	2	same	120899	1	+
bassbac-51g7.r	groupII	77.55	432	95	2	208	638	8910274	8909844	3e-97	361	ok		bassbac-51g7	2	same	106434	-1	+
bassbac-172i21.f	groupII	83.95	162	26	0	8	169	8916161	8916322	5e-42	175	bad		bassbac-172i21	2	same	104254	1	+
bassbac-92f9.f	groupII	85.04	127	19	0	191	317	8923736	8923610	2e-31	142	bad		bassbac-92f9	2	same	103517	-1	+
bassbac-7k1.f	groupII	88.43	121	13	1	2033	2152	8927332	8927212	2e-30	139	ok		bassbac-7k1	2	same	90221	-1	+
bassbac-6h16.f	groupII	88.43	121	13	1	2033	2152	8929519	8929399	2e-30	139	ok		bassbac-6h16	2	same	92320	-1	+
bassbac-164m19.f	groupII	84.13	271	41	2	473	741	8936042	8936312	4e-72	275	ok		bassbac-164m19	2	same	36834	1	+
bassbac-52a5.f	groupII	84.13	271	41	2	473	741	8936042	8936312	4e-72	275	ok		bassbac-52a5	2	same	96666	1	+
bassbac-85f7.f	groupII	90.64	342	32	0	747	1088	8936076	8935735	8e-122	442	ok		bassbac-85f7	2	same	93128	-1	+
bassbac-154n13.f	groupII	90.64	342	32	0	747	1088	8936084	8935743	8e-122	442	ok		bassbac-154n13	2	same	118655	-1	+
bassbac-102n7.r	groupII	84.13	271	41	2	473	741	8936493	8936223	4e-72	275	ok		bassbac-102n7	2	same	116318	-1	+
bassbac-77g20.r	groupII	83.8	463	61	5	3330	3787	8937557	8937104	4e-111	407	ok		bassbac-77g20	2	same	94609	-1	+
bassbac-37k24.r	groupII	75.99	279	62	2	725	1003	8939174	8938901	3e-48	196	ok		bassbac-37k24	2	same	127839	-1	+
bassbac-53h13.r	groupII	80.5	200	37	1	1674	1873	8952487	8952684	6e-44	183	ok		bassbac-53h13	2	same	122533	1	+	MAX	bassbac-53h13.r
bassbac-7c19.r	groupII	85.14	276	37	3	343	615	8953487	8953213	3e-73	278	ok		bassbac-7c19	2	same	93634	-1	+
bassbac-150e11.r	groupII	85.14	276	37	3	343	615	8953494	8953220	3e-73	278	ok		bassbac-150e11	2	same	108853	-1	+		bassbac-150e11.r
bassbac-62f2.r	groupII	78.7	324	60	3	623	938	8960333	8960655	9e-67	258	ok		bassbac-62f2	2	same	113114	1	+
bassbac-164m19.r	groupII	78.54	522	83	4	203	721	8972876	8972381	4e-108	396	ok		bassbac-164m19	2	same	36834	-1	+
bassbac-122d9.r	groupII	77.95	662	100	10	1586	2220	8974580	8975222	9e-104	381	ok		bassbac-122d9	2	same	124547	1	+
bassbac-10f5.r	groupII	80.6	335	60	2	1719	2049	8982412	8982079	1e-79	302	ok		bassbac-10f5	2	same	98135	-1	+
bassbac-48l22.r	groupII	70.15	757	158	16	1453	2192	8985687	8984982	4e-57	228	ok		bassbac-48l22	2	same	106124	-1	+
bassbac-55d2.f	groupII	70.15	757	158	16	1453	2192	8985799	8985094	4e-57	228	ok		bassbac-55d2	2	same	106708	-1	+
bassbac-8k16.f	groupII	70.15	757	158	16	1453	2192	8986962	8987667	4e-57	228	ok		bassbac-8k16	2	same	113610	1	+
bassbac-89n2.f	groupII	73.12	718	149	11	1494	2174	8991692	8992402	7e-101	372	ok		bassbac-89n2	2	same	105088	1	+
bassbac-88h13.r	groupII	84.74	190	28	1	1237	1426	8997803	8997991	4e-49	201	ok		bassbac-88h13	2	same	105828	1	+
bassbac-104i3.r	groupII	88.67	1871	211	1	1	1870	9008601	9006731	0	2214	ok		bassbac-104i3	2	same	120899	-1	+
bassbac-172i21.r	groupII	71.22	483	133	2	2254	2735	9020415	9019938	4e-79	301	ok		bassbac-172i21	2	same	104254	-1	+
bassbac-52a5.r	groupII	65.79	380	47	45	20	369	9032708	9032382	2e-25	118	ok		bassbac-52a5	2	same	96666	-1	+
bassbac-51c12.f	groupII	83.33	264	41	1	1468	1731	9036214	9036474	2e-69	267	ok		bassbac-51c12	2	same	130406	1	+	MAX	bassbac-51c12.f
bassbac-88e11.r	groupII	83.33	264	41	1	1468	1731	9036570	9036830	2e-69	267	ok		bassbac-88e11	2	same	122311	1	+
bassbac-62f2.f	groupII	79.29	309	60	1	1295	1603	9073447	9073143	4e-57	226	ok		bassbac-62f2	2	same	113114	-1	+
bassbac-53h13.f	groupII	77.67	300	60	2	7410	7709	9075020	9074728	1e-59	237	bad		bassbac-53h13	2	same	122533	-1	+		bassbac-53h13.f
bassbac-5i2.f	groupII	75.29	425	97	3	1232	1655	9085908	9086325	1e-80	305	ok		bassbac-5i2	2	same	95521	1	+
bassbac-89n2.r	groupII	80.79	479	67	9	2758	3217	9096780	9096308	1e-95	356	ok		bassbac-89n2	2	same	105088	-1	+
bassbac-122d9.f	groupII	80.79	479	67	9	2758	3217	9099127	9098655	1e-95	356	ok		bassbac-122d9	2	same	124547	-1	+
bassbac-8k16.r	groupII	69.34	512	89	49	133	612	9100572	9100097	1e-66	256	ok		bassbac-8k16	2	same	113610	-1	+
bassbac-169k4.r	groupII	84.27	89	13	1	29	116	9100620	9100708	5e-16	88	ok		bassbac-169k4	2	same	115892	1	+	MAX	bassbac-169k4.r
bassbac-88h13.f	groupII	72.22	486	116	6	384	861	9103631	9103157	2e-70	271	ok		bassbac-88h13	2	same	105828	-1	+
bassbac-88e11.f	groupII	77.87	122	27	0	275	396	9158881	9158760	9e-22	109	ok		bassbac-88e11	2	same	122311	-1	+
bassbac-51c12.r	groupII	72.3	444	92	10	110	548	9166620	9166203	5e-45	187	ok		bassbac-51c12	2	same	130406	-1	+		bassbac-51c12.r
bassbac-149f8.r	groupII	76.88	333	58	4	2094	2426	9171724	9172037	5e-56	223	ok		bassbac-149f8	2	same	98679	1	+
bassbac-5i2.r	groupII	78.19	619	103	5	681	1295	9181429	9180839	5e-128	462	ok		bassbac-5i2	2	same	95521	-1	+
bassbac-93b3.r	groupII	78.19	619	103	5	681	1295	9181820	9182410	5e-128	462	ok		bassbac-93b3	2	same	116597	1	+
bassbac-70p8.r	groupII	76.8	181	39	2	917	1096	9192641	9192819	1e-29	134	ok		bassbac-70p8	2	same	42541	1	+
bassbac-70g10.r	groupII	77.56	468	80	5	412	876	9204203	9204648	7e-88	329	ok		bassbac-70g10	2	same	85788	1	+
bassbac-98f20.r	groupII	67.31	783	132	96	15	728	9211896	9212623	2e-89	332	ok		bassbac-98f20	2	same	121658	1	+	MAX	bassbac-98f20.r
bassbac-169k4.f	groupII	67.79	506	130	8	689	1194	9216512	9216040	3e-40	171	ok		bassbac-169k4	2	same	115892	-1	+		bassbac-169k4.f
bassbac-70p8.f	groupII	75.43	293	57	4	3	290	9235182	9234900	8e-44	182	ok		bassbac-70p8	2	same	42541	-1	+
bassbac-150b12.f	groupII	78.31	249	46	3	1465	1705	9250817	9251065	2e-45	188	ok		bassbac-150b12	2	same	125812	1	+
bassbac-101h7.f	groupII	78.31	249	46	3	1465	1705	9250893	9251141	2e-45	188	ok		bassbac-101h7	2	same	115315	1	+
bassbac-149f8.f	groupII	84.71	170	23	1	1779	1948	9270403	9270237	8e-42	175	bad		bassbac-149f8	2	same	98679	-1	+
bassbac-70g10.f	groupII	75.56	581	96	11	573	1146	9289991	9289450	9e-79	297	ok		bassbac-70g10	2	same	85788	-1	+
bassbac-93b3.f	groupII	82.94	463	62	5	105	566	9298417	9297971	5e-114	416	ok		bassbac-93b3	2	same	116597	-1	+
bassbac-158b18.r	groupII	91.04	134	12	0	433	566	9301854	9301987	2e-42	175	ok		bassbac-158b18	2	same	131214	1	+	MAX	bassbac-158b18.r
bassbac-104a1.f	groupII	73.93	422	81	6	132	543	9304337	9304739	4e-58	228	ok		bassbac-104a1	2	same	115385	1	+
bassbac-78n9.f	groupII	80.1	1553	228	13	1322	2830	9316621	9318136	0	1255	ok		bassbac-78n9	2	same	102827	1	+
bassbac-98f20.f	groupII	91.21	182	16	0	1040	1221	9333554	9333373	2e-60	239	ok		bassbac-98f20	2	same	121658	-1	+		bassbac-98f20.f
bassbac-128j6.r	groupII	70.53	285	74	3	193	477	9349241	9349515	3e-33	147	ok2		bassbac-128j6	2	same	55539	1	+
bassbac-154o5.f	groupII	73.81	1073	223	15	1	1037	9350995	9352045	3e-169	600	ok		bassbac-154o5	2	same	142180	1	+
bassbac-127b10.f	groupII	73.81	1073	223	15	1	1037	9351059	9352109	3e-169	600	ok		bassbac-127b10	2	same	122058	1	+
bassbac-101h7.r	groupII	70.19	483	132	3	1705	2175	9366208	9365726	2e-69	267	ok		bassbac-101h7	2	same	115315	-1	+
bassbac-150b12.r	groupII	78.49	93	20	0	427	519	9376629	9376537	1e-14	85	ok		bassbac-150b12	2	same	125812	-1	+
bassbac-130m3.f	groupII	70.9	811	195	13	1053	1845	9381091	9381878	3e-100	370	ok		bassbac-130m3	2	same	117502	1	+
bassbac-140e14.r	groupII	79.73	439	77	6	2317	2753	9389996	9390424	1e-93	348	ok		bassbac-140e14	2	same	117180	1	+
bassbac-175h12.f	groupII	83.55	231	22	10	162	385	9393620	9393841	6e-60	234	ok		bassbac-175h12	2	same	105268	1	+
bassbac-128j6.f	groupII	78.53	177	35	3	1622	1796	9404780	9404605	1e-28	133	ok		bassbac-128j6	2	same	55539	-1	+
bassbac-7h10.f	groupII	80.42	715	122	8	1950	2657	9410700	9411403	0	648	ok		bassbac-7h10	2	same	123240	1	+	MAX	bassbac-7h10.f
bassbac-78n9.r	groupII	66.21	506	153	8	1	490	9419448	9418945	7e-40	169	ok		bassbac-78n9	2	same	102827	-1	+
bassbac-104a1.r	groupII	66.21	506	153	8	1	490	9419722	9419219	7e-40	169	ok		bassbac-104a1	2	same	115385	-1	+
bassbac-158b18.f	groupII	86.27	255	35	0	2160	2414	9433068	9432814	2e-77	294	ok		bassbac-158b18	2	same	131214	-1	+		bassbac-158b18.f
bassbac-146g15.f	groupII	79.87	765	110	10	943	1693	9436254	9436988	5e-160	569	ok		bassbac-146g15	2	same	126702	1	+
bassbac-106m21.r	groupII	76.39	72	17	0	215	286	9453031	9453102	1e-07	61	ok		bassbac-106m21	2	same	122956	1	+
bassbac-121a16.r	groupII	76.39	72	17	0	215	286	9453085	9453156	1e-07	61	ok		bassbac-121a16	2	same	101196	1	+
bassbac-127b10.r	groupII	74.28	311	59	4	1386	1696	9473117	9472828	1e-41	175	ok		bassbac-127b10	2	same	122058	-1	+
bassbac-155h5.f	groupII	84.39	237	23	13	14	240	9475799	9476031	2e-64	248	ok		bassbac-155h5	2	same	113804	1	+
bassbac-138b23.r	groupII	87.54	891	97	8	2860	3745	9485199	9486080	0	965	bad		bassbac-138b23	2	same	136511	1	+
bassbac-154o5.r	groupII	86.8	447	46	5	556	1001	9493175	9492741	7e-128	462	ok		bassbac-154o5	2	same	142180	-1	+
bassbac-130m3.r	groupII	87.64	348	38	1	1282	1624	9498593	9498246	2e-109	400	ok		bassbac-130m3	2	same	117502	-1	+
bassbac-175h12.r	groupII	81.33	648	72	37	56	663	9498888	9498250	1e-171	605	ok		bassbac-175h12	2	same	105268	-1	+
bassbac-55e21.f	groupII	80.93	713	99	8	204	890	9503276	9503977	1e-162	578	bad		bassbac-55e21	2	same	123062	1	+
bassbac-140e14.f	groupII	70.05	404	57	42	3	387	9507176	9506818	2e-47	193	ok		bassbac-140e14	2	same	117180	-1	+
bassbac-50k18.f	groupII	73.09	431	98	7	1839	2263	9509694	9510112	8e-59	232	bad		bassbac-50k18	2	same	143663	1	+
bassbac-176b22.r	groupII	78.82	1303	201	16	1	1286	9533694	9534938	0	920	ok		bassbac-176b22	2	same	127037	1	+	MAX	bassbac-176b22.r
bassbac-7h10.r	groupII	78.82	1303	201	16	1	1286	9533940	9532696	0	920	ok		bassbac-7h10	2	same	123240	-1	+		bassbac-7h10.r
bassbac-137b10.r	groupII	83.42	784	86	6	827	1591	9540402	9541160	0	697	ok		bassbac-137b10	2	same	114007	1	+
bassbac-180k21.r	groupII	80.1	1206	197	16	4520	5711	9552327	9553503	0	950	bad		bassbac-180k21	2	same	132454	1	+
bassbac-121a16.f	groupII	80.1	1206	197	16	4520	5711	9554281	9553105	0	950	bad		bassbac-121a16	2	same	101196	-1	+
bassbac-146g15.r	groupII	94.06	775	41	4	2187	2960	9562956	9562186	0	1038	bad		bassbac-146g15	2	same	126702	-1	+
bassbac-106m21.f	groupII	90.48	557	43	3	655	1203	9575987	9575433	0	662	ok		bassbac-106m21	2	same	122956	-1	+
bassbac-36n4.f	groupII	83.57	280	45	1	925	1204	9576363	9576641	2e-76	290	ok		bassbac-36n4	2	same	108418	1	+
bassbac-14k2.r	groupII	72.24	1387	264	24	1414	2793	9578629	9579901	6e-168	595	ok		bassbac-14k2	2	same	116106	1	+
bassbac-159j3.f	groupII	72.24	1387	264	24	1414	2793	9578629	9579901	6e-168	595	ok		bassbac-159j3	2	same	128647	1	+
bassbac-95n16.f	groupII	81.91	398	47	3	487	879	9583581	9583958	1e-91	340	ok		bassbac-95n16	2	same	104143	1	+
bassbac-163h13.r	groupII	80.38	316	53	2	595	907	9585498	9585807	1e-68	264	ok		bassbac-163h13	2	same	106067	1	+
bassbac-155h5.r	groupII	90.68	236	21	1	294	529	9589603	9589369	5e-81	304	ok		bassbac-155h5	2	same	113804	-1	+
bassbac-92c7.f	groupII	68.93	1912	461	19	3240	5077	9591206	9593058	0	1158	bad		bassbac-92c7	2	same	111157	1	+
bassbac-133d11.f	groupII	88.4	457	40	7	55	503	9605486	9605937	2e-134	481	ok		bassbac-133d11	2	same	101697	1	+
bassbac-138b23.f	groupII	78.47	562	89	4	1	560	9621710	9621179	1e-114	416	ok		bassbac-138b23	2	same	136511	-1	+
bassbac-89a19.r	groupII	85.91	362	26	15	1	354	9625357	9625701	8e-104	380	ok		bassbac-89a19	2	same	111635	1	+
bassbac-55e21.r	groupII	79.1	1737	226	30	464	2184	9626338	9624723	0	1069	ok		bassbac-55e21	2	same	123062	-1	+
bassbac-139g24.r	groupII	82.28	1044	161	8	1730	2769	9634865	9635888	0	957	ok		bassbac-139g24	2	same	113858	1	+
bassbac-82b10.r	groupII	73.29	554	139	5	1138	1686	9647046	9647595	5e-98	362	ok		bassbac-82b10	2	same	100261	1	+
bassbac-50k18.r	groupII	83.41	669	71	8	106	773	9653357	9652728	3e-162	576	ok		bassbac-50k18	2	same	143663	-1	+
bassbac-61d3.r	groupII	83.41	669	71	8	106	773	9654185	9654814	3e-162	576	ok		bassbac-61d3	2	same	106800	1	+
bassbac-135e20.r	groupII	83.41	669	71	8	106	773	9654185	9654814	3e-162	576	ok		bassbac-135e20	2	same	106801	1	+
bassbac-137b10.f	groupII	83.41	669	71	8	106	773	9654409	9653780	3e-162	576	ok		bassbac-137b10	2	same	114007	-1	+
bassbac-161o2.r	groupII	85.26	1011	123	11	1877	2872	9660396	9661395	0	1003	ok		bassbac-161o2	2	same	135320	1	+	MAX	bassbac-161o2.r
bassbac-176b22.f	groupII	85.26	1011	123	11	1877	2872	9660731	9659732	0	1003	ok		bassbac-176b22	2	same	127037	-1	+		bassbac-176b22.f
bassbac-65j21.r	groupII	84.43	636	81	5	988	1621	9676129	9676748	2e-176	622	ok		bassbac-65j21	2	same	110255	1	+
bassbac-36n4.r	groupII	86.73	761	70	7	1	750	9684781	9684041	0	771	ok		bassbac-36n4	2	same	108418	-1	+
bassbac-180k21.f	groupII	86.73	761	70	7	1	750	9684781	9684041	0	771	ok		bassbac-180k21	2	same	132454	-1	+
bassbac-95n16.r	groupII	81.79	1038	134	11	2091	3121	9687724	9686735	0	873	bad		bassbac-95n16	2	same	104143	-1	+
bassbac-179l13.f	groupII	79.04	1360	237	19	5440	6786	9690486	9691810	0	1027	ok		bassbac-179l13	2	same	105230	1	+
bassbac-163h13.f	groupII	79.04	1360	237	19	5440	6786	9691565	9690241	0	1027	ok		bassbac-163h13	2	same	106067	-1	+
bassbac-14k2.f	groupII	79.04	1360	237	19	5440	6786	9694735	9693411	0	1027	ok		bassbac-14k2	2	same	116106	-1	+
bassbac-155b3.r	groupII	75.21	964	186	10	2	936	9694926	9695865	1e-174	616	ok		bassbac-155b3	2	same	100790	1	+
bassbac-92c7.r	groupII	75.68	148	28	1	761	900	9702363	9702216	4e-19	99	ok		bassbac-92c7	2	same	111157	-1	+
bassbac-133d11.r	groupII	78.39	273	50	4	657	924	9707183	9706915	1e-49	201	ok		bassbac-133d11	2	same	101697	-1	+
bassbac-159j3.r	groupII	78.39	273	50	4	657	924	9707276	9707008	1e-49	201	ok		bassbac-159j3	2	same	128647	-1	+
bassbac-173i8.f	groupII	76.02	221	43	2	1156	1376	9713877	9714087	1e-34	152	bad		bassbac-173i8	2	same	84752	1	+
bassbac-89a19.f	groupII	84.68	124	18	1	364	486	9736992	9736869	5e-28	128	ok		bassbac-89a19	2	same	111635	-1	+
bassbac-82b10.f	groupII	73.39	868	204	8	1726	2585	9747307	9746459	6e-151	538	ok		bassbac-82b10	2	same	100261	-1	+
bassbac-139g24.f	groupII	73.39	868	204	8	1726	2585	9748723	9747875	6e-151	538	ok		bassbac-139g24	2	same	113858	-1	+
bassbac-61d3.f	groupII	80.65	832	124	6	794	1588	9760985	9760154	0	703	ok		bassbac-61d3	2	same	106800	-1	+
bassbac-135e20.f	groupII	80.65	832	124	6	794	1588	9760986	9760155	0	703	ok		bassbac-135e20	2	same	106801	-1	+
bassbac-140h11.r	groupII	76.46	939	206	10	3169	4104	9767433	9768359	0	687	ok		bassbac-140h11	2	same	151240	1	+
bassbac-180h1.f	groupII	71.28	296	58	5	307	600	9769606	9769876	2e-37	161	ok		bassbac-180h1	2	same	102913	1	+
bassbac-101p2.r	groupII	77.31	1873	302	26	199	2044	9785931	9787707	0	1183	ok		bassbac-101p2	2	same	134647	1	+	MAX	bassbac-101p2.r
bassbac-65j21.f	groupII	77.31	1873	302	26	199	2044	9786384	9784608	0	1183	ok		bassbac-65j21	2	same	110255	-1	+
bassbac-11f1.f	groupII	77.31	1873	302	26	199	2044	9788288	9790064	0	1183	ok		bassbac-11f1	2	same	131280	1	+
bassbac-155b3.f	groupII	78.09	178	38	1	118	294	9795716	9795539	1e-34	150	ok		bassbac-155b3	2	same	100790	-1	+
bassbac-179l13.r	groupII	78.09	178	38	1	110	286	9795716	9795539	1e-34	150	ok		bassbac-179l13	2	same	105230	-1	+
bassbac-161o2.f	groupII	78.09	178	38	1	118	294	9795716	9795539	1e-34	150	ok		bassbac-161o2	2	same	135320	-1	+		bassbac-161o2.f
bassbac-173i8.r	groupII	84.85	231	34	1	192	421	9798629	9798399	8e-63	247	ok		bassbac-173i8	2	same	84752	-1	+
bassbac-80d9.f	groupII	86.75	166	22	0	2310	2475	9806492	9806657	3e-47	194	ok		bassbac-80d9	2	same	130796	1	+
bassbac-40g22.f	groupII	71.91	178	41	2	81	258	9810633	9810801	1e-17	95	ok		bassbac-40g22	2	same	118403	1	+
bassbac-27g20.r	groupII	82.94	428	59	3	3402	3826	9819509	9819925	1e-109	402	ok		bassbac-27g20	2	same	104848	1	+
bassbac-70c19.r	groupII	65.85	284	91	1	13	290	9823725	9824008	6e-05	50	ok		bassbac-70c19	2	same	119719	1	+
bassbac-39o15.f	groupII	90.91	44	4	0	358	401	9833063	9833020	1e-06	58	bad		bassbac-39o15	2	same	1792176	-1	+
bassbac-32j17.f	groupII	85.16	1691	186	17	68	1746	9835104	9836741	0	1629	ok		bassbac-32j17	2	same	136501	1	+
bassbac-93p14.r	groupII	91	900	70	6	889	1777	9842329	9843228	0	1106	bad		bassbac-93p14	2	same	144907	1	+
bassbac-84k19.r	groupII	91.15	576	47	4	1599	2171	9860798	9861372	0	706	ok		bassbac-84k19	2	same	135606	1	+
bassbac-180h1.r	groupII	88.26	1542	152	10	1586	3111	9872519	9870991	0	1726	ok		bassbac-180h1	2	same	102913	-1	+
bassbac-18h13.r	groupII	86.14	743	75	4	3	739	9873940	9874660	0	776	ok		bassbac-18h13	2	same	131253	1	+
bassbac-179p18.f	groupII	80.25	638	115	6	1	632	9886109	9886741	5e-154	548	ok		bassbac-179p18	2	same	124141	1	+
bassbac-48f13.f	groupII	86.73	113	15	0	644	756	9887746	9887858	4e-29	133	ok2		bassbac-48f13	2	same	131694	1	+
bassbac-66a11.r	groupII	82.69	1086	150	15	676	1746	9898861	9899923	0	947	ok		bassbac-66a11	2	same	116471	1	+
bassbac-73e11.r	groupII	82.69	1086	150	15	676	1746	9898945	9900007	0	947	ok		bassbac-73e11	2	same	120488	1	+
bassbac-59c3.r	groupII	84.08	603	74	7	2745	3339	9918202	9918790	7e-158	562	ok		bassbac-59c3	2	same	144240	1	+	MAX	bassbac-59c3.r
bassbac-176g15.r	groupII	84.08	603	74	7	2745	3339	9918634	9919222	7e-158	562	ok		bassbac-176g15	2	same	110533	1	+
bassbac-140h11.f	groupII	84.08	603	74	7	2745	3339	9918673	9918085	7e-158	562	ok		bassbac-140h11	2	same	151240	-1	+
bassbac-11f1.r	groupII	84.08	603	74	7	2745	3339	9919568	9918980	7e-158	562	ok		bassbac-11f1	2	same	131280	-1	+
bassbac-101p2.f	groupII	84.08	603	74	7	2745	3339	9920578	9919990	7e-158	562	ok		bassbac-101p2	2	same	134647	-1	+		bassbac-101p2.f
bassbac-27g20.f	groupII	86.61	814	91	6	1	810	9924357	9923558	0	863	ok		bassbac-27g20	2	same	104848	-1	+
bassbac-40g22.r	groupII	84.5	587	66	4	578	1145	9929036	9928456	7e-158	562	ok		bassbac-40g22	2	same	118403	-1	+
bassbac-151e13.r	groupII	80.74	623	90	8	1	619	9930410	9931006	9e-137	489	ok		bassbac-151e13	2	same	133906	1	+
bassbac-178n7.f	groupII	80.74	623	90	8	1	619	9930432	9931028	9e-137	489	ok		bassbac-178n7	2	same	117346	1	+
bassbac-180j23.r	groupII	84.5	587	66	4	578	1145	9930702	9931282	7e-158	562	ok		bassbac-180j23	2	same	84303	1	+
bassbac-121c24.f	groupII	69.64	112	32	2	1620	1731	9931303	9931194	0.0001	52	bad		bassbac-121c24	2	same	12446664	-1	-
bassbac-16g8.r	groupII	69.64	112	32	2	1620	1731	9931883	9931992	0.0001	52	bad		bassbac-16g8	2	same	11543074	1	+
bassbac-80d9.r	groupII	91.28	218	19	0	410	627	9937288	9937071	1e-75	286	ok		bassbac-80d9	2	same	130796	-1	+
bassbac-129h4.r	groupII	81.6	375	57	3	1468	1836	9938001	9937633	2e-89	334	ok		bassbac-129h4	2	same	3118482	-1	+
bassbac-70c19.f	groupII	78.5	1144	197	10	1163	2282	9943444	9942326	0	878	bad		bassbac-70c19	2	same	119719	-1	+
bassbac-107a1.f	groupII	74.22	287	30	29	193	445	9943824	9944100	8e-46	187	ok		bassbac-107a1	2	same	115034	1	+
bassbac-85h21.r	groupII	86.3	971	92	8	1358	2324	9958327	9959260	0	990	ok		bassbac-85h21	2	same	104045	1	+
bassbac-39g14.r	groupII	79.07	43	9	0	56	98	9961242	9961284	0.083	41	ok		bassbac-39g14	2	same	5784206	1	-
bassbac-32j17.r	groupII	83.42	597	75	6	78	653	9971605	9971012	1e-151	542	ok		bassbac-32j17	2	same	136501	-1	+
bassbac-76m22.r	groupII	83.42	597	75	6	78	653	9971607	9972200	1e-151	542	ok		bassbac-76m22	2	same	123149	1	+
bassbac-21k8.r	groupII	82.86	175	30	0	2	176	9978245	9978419	3e-44	183	ok		bassbac-21k8	2	same	112992	1	+
bassbac-34m1.f	groupII	80.62	929	154	9	4179	5091	9987015	9987933	0	790	ok		bassbac-34m1	2	same	129928	1	-
bassbac-93p14.f	groupII	80.62	929	154	9	4179	5091	9987236	9986318	0	790	ok		bassbac-93p14	2	same	144907	-1	+
bassbac-144m13.f	groupII	77.94	866	175	3	810	1660	9993320	9994184	0	719	ok		bassbac-144m13	2	same	132413	1	+
bassbac-84k19.f	groupII	84.04	332	33	12	303	630	9996404	9996089	7e-93	343	ok		bassbac-84k19	2	same	135606	-1	+
bassbac-18h13.f	groupII	77.06	632	123	6	280	903	10005193	10004576	6e-128	461	ok		bassbac-18h13	2	same	131253	-1	+
bassbac-179p18.r	groupII	72.74	675	118	9	1524	2191	10010250	10009635	9e-83	312	bad		bassbac-179p18	2	same	124141	-1	+
bassbac-86a23.r	groupII	93.38	136	9	0	701	836	10014975	10015110	6e-46	188	ok		bassbac-86a23	2	same	106190	1	+
bassbac-79l4.f	groupII	93.38	136	9	0	701	836	10014975	10015110	6e-46	188	ok		bassbac-79l4	2	same	134805	1	+
bassbac-180j23.f	groupII	88.1	126	10	1	517	637	10015005	10014880	1e-30	137	ok		bassbac-180j23	2	same	84303	-1	+
bassbac-66a11.f	groupII	93.38	136	9	0	701	836	10015332	10015197	6e-46	188	ok		bassbac-66a11	2	same	116471	-1	+
bassbac-73e11.f	groupII	84.09	176	25	1	2557	2729	10019433	10019258	1e-42	179	ok		bassbac-73e11	2	same	120488	-1	+
bassbac-48f13.r	groupII	84.09	176	25	1	2557	2729	10019440	10019265	1e-42	179	ok		bassbac-48f13	2	same	131694	-1	+
bassbac-87e14.r	groupII	84.09	176	25	1	2557	2729	10019955	10020130	1e-42	179	ok		bassbac-87e14	2	same	103391	1	+
bassbac-84j3.f	groupII	82.49	377	53	2	4539	4915	10026086	10026449	1e-94	353	ok		bassbac-84j3	2	same	102342	1	+
bassbac-5d22.f	groupII	82.49	377	53	2	4539	4915	10026158	10026521	1e-94	353	ok		bassbac-5d22	2	same	102167	1	+
bassbac-176g15.f	groupII	82.49	377	53	2	4539	4915	10029167	10028804	1e-94	353	ok		bassbac-176g15	2	same	110533	-1	+
bassbac-14j20.f	groupII	72.73	352	60	8	1006	1357	10035631	10035946	2e-27	128	ok		bassbac-14j20	2	same	123563	1	+	MAX	bassbac-14j20.f
bassbac-18k22.r	groupII	72.73	352	60	8	1006	1357	10035735	10036050	2e-27	128	ok		bassbac-18k22	2	same	102583	1	+
bassbac-178n7.r	groupII	66.55	559	174	5	316	872	10047778	10047231	4e-69	266	ok		bassbac-178n7	2	same	117346	-1	+
bassbac-107a1.r	groupII	88.49	530	40	3	18	546	10058858	10058349	8e-167	591	ok		bassbac-107a1	2	same	115034	-1	+
bassbac-85h21.f	groupII	79.82	907	156	15	1679	2581	10062372	10061489	0	675	ok		bassbac-85h21	2	same	104045	-1	+
bassbac-59c3.f	groupII	79.82	907	156	15	1679	2581	10062442	10061559	0	675	ok		bassbac-59c3	2	same	144240	-1	+		bassbac-59c3.f
bassbac-151e13.f	groupII	82.93	955	121	11	962	1879	10064316	10063367	0	851	ok		bassbac-151e13	2	same	133906	-1	+
bassbac-18m3.f	groupII	86.41	368	42	2	437	804	10071343	10071702	1e-108	397	ok		bassbac-18m3	2	same	85992	1	+
bassbac-21k8.f	groupII	77.27	132	20	2	1304	1435	10091237	10091116	3e-14	84	bad		bassbac-21k8	2	same	112992	-1	+
bassbac-76m22.f	groupII	92.96	142	10	0	415	556	10094756	10094615	8e-48	194	ok		bassbac-76m22	2	same	123149	-1	+
bassbac-78a4.f	groupII	89.98	1088	60	14	1901	2980	10102130	10101084	0	1172	bad		bassbac-78a4	2	same	94460	-1	-
bassbac-42b3.r	groupII	71.65	889	228	13	3289	4165	10115359	10114483	6e-131	473	ok		bassbac-42b3	2	same	89138	-1	-
bassbac-34m1.r	groupII	71.65	889	228	13	3289	4165	10116067	10116943	6e-131	473	ok		bassbac-34m1	2	same	129928	1	-
bassbac-86a23.f	groupII	88.8	259	29	0	1410	1668	10121165	10120907	3e-85	320	ok		bassbac-86a23	2	same	106190	-1	+
bassbac-87e14.f	groupII	74.19	372	84	4	561	923	10123346	10122978	7e-58	228	ok		bassbac-87e14	2	same	103391	-1	+
bassbac-144m13.r	groupII	79.84	248	47	2	2	248	10125733	10125488	2e-53	215	ok		bassbac-144m13	2	same	132413	-1	+
bassbac-5d22.r	groupII	78.51	1219	193	22	1	1210	10128325	10127167	0	814	ok		bassbac-5d22	2	same	102167	-1	+
bassbac-84j3.r	groupII	78.51	1219	193	22	1	1210	10128428	10127270	0	814	ok		bassbac-84j3	2	same	102342	-1	+
bassbac-18k22.f	groupII	89.96	229	23	0	22	250	10138318	10138090	1e-76	291	bad		bassbac-18k22	2	same	102583	-1	+
bassbac-156o18.f	groupII	88.41	233	26	1	1388	1619	10144220	10144452	6e-72	275	bad		bassbac-156o18	2	same	13164	1	+
bassbac-79l4.r	groupII	67.65	544	144	3	1223	1759	10149780	10149262	9e-63	247	ok		bassbac-79l4	2	same	134805	-1	+
bassbac-18m3.r	groupII	79.42	379	59	3	247	625	10157335	10156976	2e-79	301	ok		bassbac-18m3	2	same	85992	-1	+
bassbac-156o18.r	groupII	79.42	379	59	3	247	625	10157384	10157025	2e-79	301	ok		bassbac-156o18	2	same	13164	-1	+
bassbac-14j20.r	groupII	84.51	497	50	5	2529	3022	10159194	10158722	1e-123	450	ok		bassbac-14j20	2	same	123563	-1	+	Contig End	bassbac-14j20.r
bassbac-165p18.r	groupII	74.69	324	57	5	311	611	10168747	10169068	2e-42	175	ok		bassbac-165p18	2	same	110686	1	+	Contig Start	bassbac-165p18.r
bassbac-78a4.r	groupII	78.44	1183	190	15	700	1850	10195544	10194395	0	835	ok		bassbac-78a4	2	same	94460	-1	-
bassbac-42b3.f	groupII	85.4	719	75	6	8017	8718	10203621	10202916	0	703	ok		bassbac-42b3	2	same	89138	-1	-
bassbac-64l12.r	groupII	85.4	719	75	6	8017	8718	10203751	10204456	0	703	ok		bassbac-64l12	2	same	104770	1	+
bassbac-21g21.r	groupII	84.44	45	7	0	315	359	10217159	10217115	0.0002	50	bad		bassbac-21g21	2	same	2942641	-1	+
bassbac-35d17.f	groupII	79.69	389	70	3	1992	2380	10235751	10236130	6e-88	329	ok		bassbac-35d17	2	same	105059	1	+	MAX	bassbac-35d17.f
bassbac-171k20.f	groupII	76.88	718	136	9	490	1184	10272434	10273144	6e-138	494	ok		bassbac-171k20	2	same	46478	1	+
bassbac-165p18.f	groupII	73.77	648	138	11	4243	4884	10279433	10278812	2e-94	351	ok		bassbac-165p18	2	same	110686	-1	+		bassbac-165p18.f
bassbac-159g10.r	groupII	64.40	323	71	34	389	681	10293281	10293589	1e-23	114	ok		bassbac-159g10	2	same	121010	1	+
bassbac-24p12.f	groupII	84.71	340	49	3	1093	1431	10296933	10297270	4e-93	347	bad		bassbac-24p12	2	same	83886	1	+
bassbac-64l12.f	groupII	74.79	841	164	13	2026	2859	10308521	10307722	8e-134	483	ok		bassbac-64l12	2	same	104770	-1	+
bassbac-171k20.r	groupII	84.69	196	30	0	719	914	10318912	10318717	2e-54	217	ok		bassbac-171k20	2	same	46478	-1	+
bassbac-147e15.r	groupII	72.27	642	139	9	281	904	10323290	10323910	1e-85	321	ok		bassbac-147e15	2	same	119881	1	+	MAX	bassbac-147e15.r
bassbac-35d17.r	groupII	83.29	347	40	3	817	1161	10340810	10340480	2e-83	315	ok		bassbac-35d17	2	same	105059	-1	+		bassbac-35d17.r
bassbac-137d12.f	groupII	76.1	318	68	4	420	733	10346000	10346313	3e-55	220	ok		bassbac-137d12	2	same	107774	1	+
bassbac-23l20.r	groupII	81.94	72	10	1	15	86	10350388	10350456	8e-08	61	ok		bassbac-23l20	2	same	92783	1	+
bassbac-180m23.r	groupII	80	45	9	0	667	711	10353001	10353045	0.036	44	bad		bassbac-180m23	2	same	9825325	1	-
bassbac-24p12.r	groupII	74.07	243	43	5	637	869	10380819	10380587	2e-24	117	ok		bassbac-24p12	2	same	83886	-1	+
bassbac-6f4.f	groupII	74.21	380	90	4	4	382	10382304	10382676	2e-63	248	ok		bassbac-6f4	2	same	108246	1	+
bassbac-74a3.f	groupII	77.3	1427	267	8	1291	2717	10389391	10390760	0	1082	ok		bassbac-74a3	2	same	110250	1	+
bassbac-89a14.r	groupII	78.54	1589	277	27	2627	4189	10393529	10395079	0	1117	ok		bassbac-89a14	2	same	110706	1	+
bassbac-159g10.f	groupII	66.27	249	70	3	62	302	10414291	10414049	2e-12	76	ok		bassbac-159g10	2	same	121010	-1	+
bassbac-52p6.r	groupII	77.42	983	143	23	1138	2099	10432156	10433080	9e-162	575	ok		bassbac-52p6	2	same	101740	1	+	MAX	bassbac-52p6.r
bassbac-27i19.r	groupII	83.33	504	59	3	163	664	10441172	10441652	9e-131	470	ok		bassbac-27i19	2	same	21930	1	+
bassbac-23l20.f	groupII	78.16	87	19	0	316	402	10443171	10443085	4e-13	79	ok		bassbac-23l20	2	same	92783	-1	+
bassbac-147e15.f	groupII	78.16	87	19	0	316	402	10443171	10443085	3e-13	79	ok		bassbac-147e15	2	same	119881	-1	+		bassbac-147e15.f
bassbac-137d12.r	groupII	74.48	627	139	9	896	1513	10453774	10453160	5e-104	383	ok		bassbac-137d12	2	same	107774	-1	+
bassbac-27i19.f	groupII	72.62	829	169	8	4748	5556	10463102	10462312	1e-117	429	ok		bassbac-27i19	2	same	21930	-1	+
bassbac-123g5.f	groupII	72.56	390	82	9	771	1158	10472047	10472413	2e-34	150	ok		bassbac-123g5	2	same	115733	1	+
bassbac-5f7.f	groupII	87.37	570	58	3	36	599	10481589	10481028	3e-178	630	ok		bassbac-5f7	2	same	2439164	-1	+
bassbac-39j16.f	groupII	88.74	222	25	0	187	408	10489862	10490083	2e-71	274	ok		bassbac-39j16	2	same	123050	1	+	MAX	bassbac-39j16.f
bassbac-6f4.r	groupII	87.88	198	22	2	1387	1582	10490550	10490353	6e-55	220	ok		bassbac-6f4	2	same	108246	-1	+
bassbac-74a3.r	groupII	84.76	164	24	1	1481	1643	10499641	10499478	1e-40	172	ok		bassbac-74a3	2	same	110250	-1	+
bassbac-89a14.f	groupII	83.75	320	48	1	2530	2849	10504235	10503920	8e-88	329	ok		bassbac-89a14	2	same	110706	-1	+
bassbac-52p6.f	groupII	73.79	290	65	3	193	481	10533896	10533617	2e-42	179	ok		bassbac-52p6	2	same	101740	-1	+		bassbac-52p6.f
bassbac-180e10.r	groupII	72.05	483	99	8	693	1165	10553601	10554057	8e-53	212	ok		bassbac-180e10	2	same	106690	1	+
bassbac-57f1.f	groupII	76.6	94	21	1	1865	1958	10570825	10570917	3e-10	71	bad		bassbac-57f1	2	same	84761	1	+
bassbac-123g5.r	groupII	72.46	759	178	8	2307	3051	10587780	10587039	8e-118	429	ok		bassbac-123g5	2	same	115733	-1	+
bassbac-89c16.r	groupII	85.87	184	23	1	2183	2366	10611308	10611488	3e-48	198	ok		bassbac-89c16	2	same	102011	1	+	MAX	bassbac-89c16.r
bassbac-39j16.r	groupII	85.87	184	23	1	2183	2366	10612912	10612732	3e-48	198	ok		bassbac-39j16	2	same	123050	-1	+		bassbac-39j16.r
bassbac-136o23.r	groupII	82.52	595	85	5	1	594	10645720	10646296	6e-153	545	ok		bassbac-136o23	2	same	113303	1	+
bassbac-70k7.r	groupII	82.52	595	85	5	1	594	10645852	10646428	6e-153	545	ok		bassbac-70k7	2	same	111304	1	+
bassbac-165d24.r	groupII	72.22	979	191	19	113	1055	10650029	10650962	3e-107	393	ok		bassbac-165d24	2	same	120888	1	+
bassbac-57f1.r	groupII	82.08	307	45	6	821	1120	10655586	10655283	2e-64	250	ok		bassbac-57f1	2	same	84761	-1	+
bassbac-180e10.f	groupII	85.2	419	52	4	114	529	10660291	10659880	6e-116	421	ok		bassbac-180e10	2	same	106690	-1	+
bassbac-8j6.f	groupII	85.56	630	85	5	2	629	10664544	10665169	0	662	ok		bassbac-8j6	2	same	116969	1	+
bassbac-172e6.r	groupII	87.91	769	82	7	1406	2171	10679726	10680486	0	852	bad		bassbac-172e6	2	same	105083	1	+
bassbac-137h17.f	groupII	82.61	1817	263	18	8271	10071	10693546	10695325	0	1602	bad		bassbac-137h17	2	same	129937	1	+	MAX	bassbac-137h17.f
bassbac-153h2.f	groupII	81.76	740	103	11	108	845	10702366	10703075	1e-171	608	ok		bassbac-153h2	2	same	21518	1	+
bassbac-10p14.r	groupII	85.38	643	73	5	29	666	10704635	10705261	0	649	ok		bassbac-10p14	2	same	117682	1	+
bassbac-93j4.r	groupII	78.52	1578	231	24	698	2262	10712530	10714012	0	1066	bad		bassbac-93j4	2	same	94815	1	+
bassbac-89c16.f	groupII	78.52	1578	231	24	698	2262	10713319	10711837	0	1066	bad		bassbac-89c16	2	same	102011	-1	+		bassbac-89c16.f
bassbac-146k14.r	groupII	84.27	661	87	7	2493	3150	10723880	10724526	2e-180	637	ok		bassbac-146k14	2	same	120834	1	+
bassbac-153h2.r	groupII	84.27	661	87	7	2493	3150	10723884	10723238	2e-180	637	ok		bassbac-153h2	2	same	21518	-1	+
bassbac-70e21.f	groupII	84.27	661	87	7	2493	3150	10723977	10724623	2e-180	637	ok		bassbac-70e21	2	same	103180	1	+
bassbac-180b10.f	groupII	84.24	368	46	4	784	1149	10736632	10736989	6e-94	350	ok		bassbac-180b10	2	same	158203	1	+
bassbac-90o6.r	groupII	76.73	1053	209	13	2102	3145	10741450	10742475	0	706	ok		bassbac-90o6	2	same	116984	1	+
bassbac-70k7.f	groupII	90.46	388	33	3	2670	3057	10757156	10756773	1e-129	469	ok		bassbac-70k7	2	same	111304	-1	+
bassbac-136o23.f	groupII	90.46	388	33	3	2670	3057	10759023	10758640	1e-129	469	ok		bassbac-136o23	2	same	113303	-1	+
bassbac-180k8.r	groupII	90.46	388	33	3	2670	3057	10759474	10759857	1e-129	469	ok		bassbac-180k8	2	same	53063	1	+
bassbac-165d24.f	groupII	79.74	1214	187	17	358	1569	10770917	10769761	0	898	ok		bassbac-165d24	2	same	120888	-1	+
bassbac-135c6.r	groupII	90.93	353	31	1	369	720	10781258	10781610	9e-125	450	ok		bassbac-135c6	2	same	152979	1	+
bassbac-8j6.r	groupII	89.51	791	74	1	1	782	10781513	10780723	0	969	ok		bassbac-8j6	2	same	116969	-1	+
bassbac-96g9.r	groupII	81.4	285	44	3	600	875	10781834	10782118	1e-63	247	ok		bassbac-96g9	2	same	160591	1	+	MAX	bassbac-96g9.r
bassbac-172e6.f	groupII	71.2	250	58	2	48	296	10784809	10784573	6e-29	131	ok		bassbac-172e6	2	same	105083	-1	+
bassbac-170h24.f	groupII	73.56	87	22	1	158	244	10805453	10805368	1e-06	57	bad		bassbac-170h24	2	same	3104053	-1	-
bassbac-93j4.f	groupII	85.71	784	76	6	3908	4667	10807345	10806574	0	782	bad		bassbac-93j4	2	same	94815	-1	+
bassbac-180k8.f	groupII	83.57	1637	225	14	320	1940	10812537	10810929	0	1556	ok		bassbac-180k8	2	same	53063	-1	+
bassbac-10p14.f	groupII	75.91	1233	221	20	2481	3687	10822317	10821135	0	735	ok		bassbac-10p14	2	same	117682	-1	+
bassbac-93o14.f	groupII	92.07	416	23	7	209	621	10822637	10823045	2e-154	548	ok		bassbac-93o14	2	same	119497	1	+
bassbac-137h17.r	groupII	75.91	1233	221	20	2481	3687	10823483	10822301	0	735	ok		bassbac-137h17	2	same	129937	-1	+		bassbac-137h17.r
bassbac-70e21.r	groupII	78.68	2265	338	27	576	2810	10827157	10825008	0	1616	bad		bassbac-70e21	2	same	103180	-1	+
bassbac-107n4.r	groupII	91.93	545	44	0	76	620	10843724	10844268	0	725	bad		bassbac-107n4	2	same	166433	1	+
bassbac-146k14.f	groupII	91.93	545	44	0	76	620	10844714	10844170	0	725	bad		bassbac-146k14	2	same	120834	-1	+
bassbac-118c23.r	groupII	80.84	1446	218	16	3	1433	10851676	10853077	0	1185	ok		bassbac-118c23	2	same	148876	1	+
bassbac-81m22.f	groupII	77	1126	206	12	1503	2588	10857998	10859110	0	786	ok		bassbac-81m22	2	same	129935	1	+
bassbac-90o6.f	groupII	77	1126	206	12	1503	2588	10858434	10857322	0	786	ok		bassbac-90o6	2	same	116984	-1	+
bassbac-62m4.f	groupII	77	1126	206	12	1503	2588	10859998	10861110	0	786	ok		bassbac-62m4	2	same	149976	1	+
bassbac-180b10.r	groupII	72.15	1203	266	28	468	1654	10894835	10893686	4e-140	502	ok		bassbac-180b10	2	same	158203	-1	+
bassbac-90e18.f	groupII	75.22	343	53	6	925	1263	10900034	10900348	6e-42	177	ok2		bassbac-90e18	2	same	107464	1	+
bassbac-76l15.r	groupII	72.53	1795	367	22	1000	2793	10931419	10933088	0	833	ok		bassbac-76l15	2	same	128541	1	+
bassbac-135c6.f	groupII	81.47	831	97	9	549	1330	10934237	10933415	0	662	ok		bassbac-135c6	2	same	152979	-1	+
bassbac-73a22.f	groupII	78.38	481	81	5	836	1312	10941453	10941914	5e-82	309	ok		bassbac-73a22	2	same	143571	1	+
bassbac-44n15.r	groupII	78.38	481	81	5	836	1312	10941673	10942134	5e-82	309	ok		bassbac-44n15	2	same	143363	1	+	MAX	bassbac-44n15.r
bassbac-93o14.r	groupII	78.38	481	81	5	836	1312	10942134	10941673	5e-82	309	ok		bassbac-93o14	2	same	119497	-1	+
bassbac-96g9.f	groupII	78.38	481	81	5	836	1312	10942425	10941964	5e-82	309	ok		bassbac-96g9	2	same	160591	-1	+		bassbac-96g9.f
bassbac-71m1.f	groupII	82.17	561	81	7	1	558	10942440	10942984	3e-136	488	ok		bassbac-71m1	2	same	117520	1	+
bassbac-26d16.r	groupII	79	1419	254	15	1507	2904	10954384	10955779	0	1055	ok		bassbac-26d16	2	same	111325	1	+
bassbac-60b10.r	groupII	82.77	621	95	4	2	621	10970101	10970710	2e-166	589	ok		bassbac-60b10	2	same	108799	1	+
bassbac-81m22.r	groupII	89.67	184	19	0	28	211	10987933	10987750	5e-57	225	ok		bassbac-81m22	2	same	129935	-1	+
bassbac-118c23.f	groupII	76.28	565	89	41	1	547	11000552	11000015	2e-120	435	ok		bassbac-118c23	2	same	148876	-1	+
bassbac-90e18.r	groupII	89.01	364	33	3	1378	1741	11007498	11007142	2e-114	416	ok		bassbac-90e18	2	same	107464	-1	+
bassbac-44e11.r	groupII	81.68	191	31	3	543	729	11007898	11008088	2e-38	163	bad		bassbac-44e11	2	same	137751	1	+
bassbac-62m4.r	groupII	82.81	570	81	3	1156	1723	11009974	11009420	5e-153	545	ok		bassbac-62m4	2	same	149976	-1	+
bassbac-107n4.f	groupII	82.81	570	81	3	1156	1723	11010157	11009603	5e-153	545	ok		bassbac-107n4	2	same	166433	-1	+
bassbac-55i3.f	groupII	82.81	570	81	3	1156	1723	11010645	11011199	5e-153	545	ok		bassbac-55i3	2	same	134366	1	+
bassbac-83f10.f	groupII	83.29	826	106	6	1	825	11027971	11028765	0	806	ok		bassbac-83f10	2	same	113596	1	+
bassbac-152h23.f	groupII	88.19	576	54	4	2089	2659	11040531	11041097	1e-179	633	ok		bassbac-152h23	2	same	125801	1	+	MAX	bassbac-152h23.f
bassbac-5c7.r	groupII	91.03	390	35	0	478	867	11051832	11052221	6e-142	508	ok		bassbac-5c7	2	same	103836	1	+
bassbac-159k21.r	groupII	81.36	633	89	8	1608	2217	11055021	11055647	4e-145	519	ok		bassbac-159k21	2	same	93125	1	+
bassbac-71m1.r	groupII	76.52	1657	280	22	22	1646	11059960	11058381	0	1020	ok		bassbac-71m1	2	same	117520	-1	+
bassbac-76l15.f	groupII	76.52	1657	280	22	22	1646	11059960	11058381	0	1020	ok		bassbac-76l15	2	same	128541	-1	+
bassbac-26d16.f	groupII	89.58	240	25	0	3718	3957	11065709	11065470	1e-79	302	ok		bassbac-26d16	2	same	111325	-1	+
bassbac-60b10.f	groupII	75.61	615	118	8	1339	1940	11078900	11078305	7e-105	386	ok		bassbac-60b10	2	same	108799	-1	+
bassbac-73a22.r	groupII	83.23	632	97	4	2364	2989	11085024	11084396	1e-175	621	ok		bassbac-73a22	2	same	143571	-1	+
bassbac-44n15.f	groupII	83.23	632	97	4	2364	2989	11085036	11084408	1e-175	621	ok		bassbac-44n15	2	same	143363	-1	+		bassbac-44n15.f
bassbac-20c20.f	groupII	75	208	41	3	988	1193	11115107	11115305	9e-27	125	ok		bassbac-20c20	2	same	97082	1	+
bassbac-49l17.r	groupII	85.45	426	62	0	1	426	11121154	11121579	4e-134	480	ok		bassbac-49l17	2	same	110507	1	+
bassbac-83f10.r	groupII	79.46	560	66	42	152	688	11141567	11141034	9e-136	486	ok		bassbac-83f10	2	same	113596	-1	+
bassbac-55i3.r	groupII	73.65	630	130	10	107	700	11145011	11144382	2e-90	337	ok		bassbac-55i3	2	same	134366	-1	+
bassbac-44e11.f	groupII	73.65	630	130	10	107	700	11145649	11145020	2e-90	337	ok		bassbac-44e11	2	same	137751	-1	+
bassbac-159k21.f	groupII	91	289	26	0	4611	4899	11148146	11147858	8e-102	377	ok		bassbac-159k21	2	same	93125	-1	+
bassbac-113b16.f	groupII	91	289	26	0	4611	4899	11149335	11149623	8e-102	377	ok		bassbac-113b16	2	same	102479	1	+	MAX	bassbac-113b16.f
bassbac-5c7.f	groupII	85.23	711	86	9	1366	2075	11155668	11154976	0	686	ok		bassbac-5c7	2	same	103836	-1	+
bassbac-152h23.r	groupII	80.1	799	110	6	615	1384	11166332	11165554	0	646	ok		bassbac-152h23	2	same	125801	-1	+		bassbac-152h23.r
bassbac-52g12.f	groupII	84.16	202	29	2	3853	4052	11206175	11206375	1e-48	199	ok		bassbac-52g12	2	same	96916	1	+
bassbac-20c20.r	groupII	88.02	242	17	3	3437	3676	11212189	11211958	6e-64	250	ok		bassbac-20c20	2	same	97082	-1	+
bassbac-164i11.r	groupII	71.13	142	38	2	291	431	11212831	11212970	5e-12	76	ok		bassbac-164i11	2	same	129632	1	+	MAX	bassbac-164i11.r
bassbac-116g9.r	groupII	88.02	242	17	3	3437	3676	11212833	11213064	6e-64	250	ok		bassbac-116g9	2	same	37687	1	+
bassbac-37p22.r	groupII	88.02	242	17	3	3437	3676	11212833	11213064	6e-64	250	ok		bassbac-37p22	2	same	92296	1	+
bassbac-49l17.f	groupII	80.87	690	99	8	1823	2503	11231661	11230996	1e-154	551	ok		bassbac-49l17	2	same	110507	-1	+
bassbac-116g9.f	groupII	86.18	275	29	4	361	635	11250520	11250255	2e-82	309	ok		bassbac-116g9	2	same	37687	-1	+
bassbac-113b16.r	groupII	77.58	513	61	39	35	507	11251814	11251316	6e-112	407	ok		bassbac-113b16	2	same	102479	-1	+		bassbac-113b16.r
bassbac-139e11.r	groupII	86.53	542	73	0	1	542	11264996	11265537	6e-178	629	ok		bassbac-139e11	2	same	114304	1	+
bassbac-52g12.r	groupII	83.76	234	36	1	2656	2889	11303091	11302860	4e-61	240	ok		bassbac-52g12	2	same	96916	-1	+
bassbac-158p20.r	groupII	83.76	234	36	1	2656	2889	11303572	11303803	4e-61	240	ok		bassbac-158p20	2	same	123944	1	+	MAX	bassbac-158p20.r
bassbac-37p22.f	groupII	82.11	190	31	1	231	417	11305129	11304940	4e-44	182	ok		bassbac-37p22	2	same	92296	-1	+
bassbac-38f17.r	groupII	83.48	563	72	2	1	550	11324832	11325386	2e-154	549	ok		bassbac-38f17	2	same	97891	1	+
bassbac-164i11.f	groupII	77.57	419	51	25	294	678	11342463	11342054	2e-89	332	ok		bassbac-164i11	2	same	129632	-1	+		bassbac-164i11.f
bassbac-172p23.f	groupII	72.6	208	55	1	1792	1999	11343798	11343593	3e-30	139	bad		bassbac-172p23	2	same	5664441	-1	-
bassbac-146c17.f	groupII	84.16	789	98	6	569	1348	11347447	11348217	0	765	ok		bassbac-146c17	2	same	116511	1	+
bassbac-128c6.f	groupII	83.78	641	71	6	494	1132	11375933	11376542	3e-166	589	ok		bassbac-128c6	2	same	124549	1	+
bassbac-139e11.f	groupII	71.85	650	167	4	3127	3763	11379300	11378654	3e-107	394	ok		bassbac-139e11	2	same	114304	-1	+
bassbac-147n1.r	groupII	81.46	739	105	11	1988	2711	11422354	11423075	2e-169	600	ok		bassbac-147n1	2	same	94372	1	+	MAX	bassbac-147n1.r
bassbac-38f17.f	groupII	84.23	653	79	12	851	1496	11422723	11422088	1e-159	567	ok		bassbac-38f17	2	same	97891	-1	+
bassbac-158p20.f	groupII	81.37	408	62	5	1282	1681	11427516	11427115	1e-92	345	bad		bassbac-158p20	2	same	123944	-1	+		bassbac-158p20.f
bassbac-11c7.f	groupII	84.7	353	41	3	2485	2836	11444402	11444742	3e-92	343	ok		bassbac-11c7	2	same	126081	1	+
bassbac-146c17.r	groupII	81.86	408	66	4	2159	2559	11463958	11463552	1e-95	355	ok		bassbac-146c17	2	same	116511	-1	+
bassbac-82b8.r	groupII	75.63	398	68	10	4329	4719	11472307	11472682	5e-49	201	ok		bassbac-82b8	2	same	98396	1	+	MAX	bassbac-82b8.r
bassbac-128c6.r	groupII	77.15	442	95	3	2466	2907	11500482	11500047	3e-93	348	bad		bassbac-128c6	2	same	124549	-1	+
bassbac-147n1.f	groupII	79.88	1685	327	3	2	1674	11516726	11515042	0	1554	ok		bassbac-147n1	2	same	94372	-1	+		bassbac-147n1.f
bassbac-36g9.r	groupII	83.47	883	131	2	3391	4273	11530247	11531114	0	898	ok		bassbac-36g9	2	same	122165	1	+
bassbac-139a9.f	groupII	74.14	1740	323	24	1	1685	11537118	11538785	0	941	ok		bassbac-139a9	2	same	129555	1	+
bassbac-78n16.f	groupII	78.01	573	90	9	1	571	11561332	11561870	2e-102	375	ok		bassbac-78n16	2	same	134314	1	+	MAX	bassbac-78n16.f
bassbac-11c7.r	groupII	81.13	1563	192	22	38	1589	11570483	11569013	0	1199	ok		bassbac-11c7	2	same	126081	-1	+
bassbac-82b8.f	groupII	81.13	1563	192	22	38	1589	11570703	11569233	0	1199	ok		bassbac-82b8	2	same	98396	-1	+		bassbac-82b8.f
bassbac-96c14.f	groupII	79.75	1338	248	6	726	2062	11575966	11577281	0	1180	ok		bassbac-96c14	2	same	112431	1	+
bassbac-50a12.r	groupII	77.15	1339	250	16	43	1361	11618647	11619949	0	762	ok		bassbac-50a12	2	same	105003	1	+
bassbac-84i1.r	groupII	87.16	257	31	1	1237	1493	11625525	11625779	4e-77	293	ok		bassbac-84i1	2	same	133967	1	+
bassbac-36g9.f	groupII	78.16	412	88	2	1457	1867	11652412	11652002	5e-94	350	ok		bassbac-36g9	2	same	122165	-1	+
bassbac-139a9.r	groupII	88.44	1055	108	2	27	1067	11666673	11665619	0	1242	ok		bassbac-139a9	2	same	129555	-1	+
bassbac-83e14.f	groupII	88.44	1055	108	2	27	1067	11667285	11668339	0	1242	ok		bassbac-83e14	2	same	112597	1	+	MAX	bassbac-83e14.f
bassbac-103g17.f	groupII	88.44	1055	108	2	27	1067	11667420	11668474	0	1242	ok		bassbac-103g17	2	same	100026	1	+
bassbac-149h18.f	groupII	73.91	69	18	0	270	338	11675337	11675269	1e-05	53	bad		bassbac-149h18	2	same	11589258	-1	+
bassbac-73c19.f	groupII	75.44	57	14	0	523	579	11675358	11675414	0.002	47	bad		bassbac-73c19	2	same	8391664	1	-
bassbac-170h20.f	groupII	75.94	478	107	3	69	541	11681224	11681698	1e-97	361	ok		bassbac-170h20	2	same	77585	1	+
bassbac-96c14.r	groupII	69.3	772	207	10	1105	1875	11688397	11687655	2e-115	421	ok		bassbac-96c14	2	same	112431	-1	+
bassbac-78n16.r	groupII	80.64	1668	293	7	618	2279	11695646	11694003	0	1519	ok		bassbac-78n16	2	same	134314	-1	+		bassbac-78n16.r
bassbac-70b20.r	groupII	82.35	51	9	0	4233	4283	11699625	11699575	0.0001	53	bad		bassbac-70b20	2	same	8011753	-1	-
bassbac-80f20.r	groupII	80.79	229	40	3	483	708	11711083	11711310	1e-47	194	ok		bassbac-80f20	2	same	94147	1	+
bassbac-51j14.f	groupII	80.79	229	40	3	483	708	11711139	11711366	1e-47	194	ok		bassbac-51j14	2	same	102465	1	+
bassbac-50a12.f	groupII	75.37	272	57	5	791	1054	11723650	11723381	1e-40	171	ok		bassbac-50a12	2	same	105003	-1	+
bassbac-170h20.r	groupII	82.32	198	35	0	314	511	11758809	11758612	6e-51	204	ok		bassbac-170h20	2	same	77585	-1	+
bassbac-84i1.f	groupII	85.33	484	62	2	2486	2960	11759492	11759009	3e-143	513	ok		bassbac-84i1	2	same	133967	-1	+
bassbac-103g17.r	groupII	78.57	56	12	0	4	59	11767446	11767391	0.0002	52	bad		bassbac-103g17	2	same	100026	-1	+
bassbac-65n1.r	groupII	83.19	232	37	2	505	735	11771213	11771443	2e-57	226	ok		bassbac-65n1	2	same	94922	1	+	MAX	bassbac-65n1.r
bassbac-83e14.r	groupII	77.43	412	77	6	4731	5134	11779882	11779479	9e-75	286	ok		bassbac-83e14	2	same	112597	-1	+		bassbac-83e14.r
bassbac-174f24.f	groupII	77.43	412	77	6	4731	5134	11780190	11780593	9e-75	286	ok		bassbac-174f24	2	same	113876	1	+
bassbac-61j3.f	groupII	77.43	412	77	6	4731	5134	11780190	11780593	9e-75	286	ok		bassbac-61j3	2	same	121878	1	+
bassbac-103c21.r	groupII	77.43	412	77	6	4731	5134	11780201	11780604	9e-75	286	ok		bassbac-103c21	2	same	117884	1	+
bassbac-66i12.f	groupII	74.16	538	114	6	2364	2900	11791010	11791523	3e-89	334	ok		bassbac-66i12	2	same	102207	1	+
bassbac-169f21.r	groupII	74.16	538	114	6	2364	2900	11791023	11791536	3e-89	334	ok		bassbac-169f21	2	same	122562	1	+
bassbac-29i1.r	groupII	85.91	149	21	0	1760	1908	11794831	11794683	3e-40	171	ok		bassbac-29i1	2	same	3752750	-1	-
bassbac-37k16.f	groupII	68.51	797	199	16	600	1368	11794979	11795751	4e-67	259	ok		bassbac-37k16	2	same	99086	1	+
bassbac-29k10.r	groupII	73.39	218	50	4	285	498	11797622	11797409	7e-25	118	ok		bassbac-29k10	2	same	3755679	-1	-
bassbac-80f20.f	groupII	72.43	1139	237	24	2361	3487	11805230	11804157	9e-139	499	ok		bassbac-80f20	2	same	94147	-1	+
bassbac-101d21.r	groupII	77.22	281	57	3	522	798	11809586	11809863	2e-51	209	ok		bassbac-101d21	2	same	117260	1	+	MAX	bassbac-101d21.r
bassbac-51j14.r	groupII	76.13	310	64	3	84	393	11813604	11813305	7e-55	218	ok		bassbac-51j14	2	same	102465	-1	+
bassbac-65n1.f	groupII	89.29	168	15	2	1813	1977	11866135	11865968	5e-46	190	ok		bassbac-65n1	2	same	94922	-1	+		bassbac-65n1.f
bassbac-66i12.r	groupII	77.24	413	68	5	1072	1458	11893217	11892805	6e-71	272	ok		bassbac-66i12	2	same	102207	-1	+
bassbac-129e13.f	groupII	73	263	54	6	1	260	11893903	11894151	5e-25	118	ok		bassbac-129e13	2	same	109863	1	+
bassbac-37k16.r	groupII	77.24	413	68	5	1072	1458	11894065	11893653	6e-71	272	ok		bassbac-37k16	2	same	99086	-1	+
bassbac-174f24.r	groupII	77.24	413	68	5	1072	1458	11894066	11893654	6e-71	272	ok		bassbac-174f24	2	same	113876	-1	+
bassbac-103c21.f	groupII	80.18	222	42	1	237	456	11898085	11897864	1e-49	202	ok		bassbac-103c21	2	same	117884	-1	+
bassbac-61j3.r	groupII	70.01	717	102	86	44	717	11902068	11901422	5e-100	367	ok		bassbac-61j3	2	same	121878	-1	+
bassbac-93f17.r	groupII	75.23	856	146	13	1	851	11913336	11914130	2e-133	481	ok		bassbac-93f17	2	same	109816	1	+	MAX	bassbac-93f17.r
bassbac-169f21.f	groupII	78.44	436	44	32	317	736	11913585	11913184	4e-96	355	ok		bassbac-169f21	2	same	122562	-1	+
bassbac-101d21.f	groupII	80.43	184	33	2	315	496	11926846	11926664	1e-36	158	ok		bassbac-101d21	2	same	117260	-1	+		bassbac-101d21.f
bassbac-134g24.f	groupII	75.21	480	107	5	2409	2886	11958210	11958679	6e-87	326	ok		bassbac-134g24	2	same	118083	1	+
bassbac-64h18.r	groupII	84.75	236	36	0	517	752	11991324	11991559	8e-68	261	ok		bassbac-64h18	2	same	119165	1	+
bassbac-60i8.f	groupII	72.21	565	124	8	914	1453	11994475	11995031	4e-73	280	ok		bassbac-60i8	2	same	93914	1	+
bassbac-72a18.r	groupII	88.2	161	19	0	874	1034	12000442	12000602	4e-48	196	ok		bassbac-72a18	2	same	114535	1	+	MAX	bassbac-72a18.r
bassbac-129e13.r	groupII	80.58	242	43	3	118	357	12003766	12003527	3e-48	196	ok		bassbac-129e13	2	same	109863	-1	+
bassbac-93f17.f	groupII	89.26	363	33	4	217	575	12023152	12022792	2e-113	412	ok		bassbac-93f17	2	same	109816	-1	+		bassbac-93f17.f
[truncated: 1,353 more rows]

## Sheet: Chr3
bassbac-131i1.f	groupIII	86.59	82	11	0	239	320	34882	34963	2e-18	96	ok		bassbac-131i1	2	same	84451	1	+	Contig Start	bassbac-131i1.f
[truncated: 2,059 more rows]

[truncated: 18 more sheets: Chr4, Chr5, Chr6, Chr7, Chr8, Chr9, Chr10, Chr11, Chr12, Chr13, Chr14, Chr15, Chr16, Chr17, Chr18, Chr19, Chr20, Chr21]
